# Supplementary material for: Circulating microRNA molecular signatures converge with erythroid phenotypes and iron homeostasis in pediatric tic disorders
Source: Front Psychiatry. 2026 May 4;17:1807959. doi: 10.3389/fpsyt.2026.1807959 (PMC13180830; doi:10.3389/fpsyt.2026.1807959)
Supplement: Supplementary file 1 [file DataSheet1.xlsx]

## Sheet: Additional file 1
Group	Age	Sex	(-ΔCT) of hsa-miR-144-3p	(-ΔCT) of hsa-miR-23a-3p	(-ΔCT) of hsa-miR-125b-5p	(-ΔCT) of hsa-miR-130a-3p	(-ΔCT) of hsa-let-7b	Hb	MCV	MCHC	SF	TrF	sTfR	TIBC	YGTSS	TD subtypes
TD	8.89528	Male	-5.89	2.99	-9.54	-10.4	-8.5	137	84	330	98.3	203.84	35.85	58.38	24	TS
TD	8.17522	Male	-4.46	4.95	-7.1	-8.27	-3.8	134	89.2	335	39.87	216.51	30.76	58.83	13	CTD
TD	11.011	Male	-0.95	6.76	-6.29	-3.76	-4.99	140	87.2	332	54.36	234.95	31.72	67.85	25	PTD
TD	10.3368	Male	-5.74	1.98	-9.9	-10.74	-9.11	137	87	330	63.68	208.64	40.7	56.69	25	CTD
TD	13.104	Female	-5.77	7.56	-3.17	-8.07	-8.21	130	86.3	336	19.88	236	30.53	67.54	20	CTD
TD	5.49008	Male	-5.86	7.13	-2.63	-7.82	-10.11	160	82.1	335	23.96	221.12	40.24	62.58	25	PTD
TD	5.04381	Male	-5.23	0.17	-2.34	-6.14	-8.05	115	65.3	316	6.63	307.36	69.92	91.03	29	TS
TD	8.66804	Male	-0.48	5.96	-5.85	-2.25	-9.73	140	77.2	327	32.57	240.65	31.43	70.37	52	TS
TD	5.92539	Female	2.35	6.77	-4.36	-0.72	-4.55	134	84.5	329	56.43	238.01	35.17	65.15	17	PTD
TD	5.38877	Male	-5.96	2.08	-8.93	-8.27	-10.56	129	79.5	337	30.09	272.9	40.24	78.92	30	PTD
TD	9.03559	Male	-3.79	4.12	-6.65	-5.91	-8.42	125	83.3	338	51.95	230.03	25.53	67.22	23	CTD
TD	10.9062	Male	-3.73	3.3	-6.91	-5.53	-7.7	132	82.1	326	68.06	222.07	49.67	66.03	26	CTD
TD	5.12868	Female	-1.26	5.44	-1.98	-5.19	-6.95	121	91.2	330	23.86	201.54	32.4	58.29	27	PTD
TD	7.41342	Female	-0.34	6.18	-2.05	-2.84	-6.03	134	83.8	335	33.36	210.81	44.9	61	34	PTD
TD	11.0575	Male	-0.3	7.28	-1.91	-2.57	-4.72	138	83.9	332	81.68	184.48	39.23	55.65	26	TS
TD	7.52841	Male	-2	5.87	-2.65	-3.98	-7.57	123	87.2	328	67.85	214.24	36.37	60.35	22	TS
TD	8.35866	Male	0.17	6.36	-1.79	-3.08	-4.92	127	83.4	333	48.32	191.89	31.01	56.16	24	PTD
TD	9.37509	Male	-0.34	6.39	-1.93	-4.02	-6.14	126	89.7	312	50.08	225.99	38.28	69.22	23	TS
TD	16.7666	Male	-1.53	6.67	-2.66	-4.15	-6.01	168	93.2	319	76.29	234.46	30.34	75.82	40	TS
TD	9.09309	Male	-4.41	5.5	-3.41	-6.37	-8.13	130	82.9	325	54.8	236.29	32.4	66.18	51	TS
TD	8.17796	Male	-4.06	4.79	-3.33	-7.1	-10.58	130	82.3	333	73.67	223.24	34.59	65.5	16	CTD
TD	9.60507	Male	0.16	6.54	-2.74	-9.84	-7.78	130	89	328	50.96	245.21	28.67	65.69	29	TS
TD	9.08487	Male	-4.57	5.83	-3.62	-8.22	-9.03	128	84.2	335	62.5	223.63	27.84	62.62	55	TS
TD	10.2765	Female	-4.74	6.46	-7.08	-5.78	-8.51	126	81.3	327	64	224.21	29.25	62	22	CTD
TD	15.5832	Male	-2.92	4.12	-3.73	-5.83	-7.83	156	91.5	305	93.14	174.58	43.7	47.62	28	CTD
TD	8.98289	Male	-3.77	5.2	-1.59	-6.49	-8.79	137	78.3	329	18.85	221.11	32.94	64.29	16	PTD
TD	7.27105	Male	-1.08	5.27	-1.91	-4.36	-4.05	119	85.3	308	38.63	219.09	35.56	59.4	44	TS
TD	7.81862	Male	-0.92	3.78	-3.57	-3.72	-6.49	137	88.9	321	45.75	225.63	27.39	57.75	29	TS
TD	9.13415	Female	-5.36	4.25	-4.41	-6.85	-8.61	136	87	312	23.52	229.71	35.23	63.27	25	TS
TD	5.16975	Male	-2.41	5.94	-2.49	-3.03	-7.3	134	85.4	308	20.93	221.03	48.98	63.99	19	PTD
NC	11.1533	Male	-3.34	4.25	-8.49	-4.8	-9.25	142	89.9	325	60.66	215.74	34.1	63.25
NC	12.6543	Male	-4.01	4.9	-7.68	-6.48	-7.91	144	87.2	321	46.93	258.66	47.12	66.49
NC	18.0301	Male	-3.71	3.28	-8.43	-5.96	-8.68	162	89.6	335	114.46	311.03	28.13	80.48
NC	7.0219	Male	-4.42	5.08	-7.37	-6.92	-8.48	139	78.2	336	61.02	370.34	54.29	98.5
NC	8.54757	Male	-2.18	0.06	-9.54	-8.24	-10.23	151	92.4	303	121.89	288.43	43.31	80.72
NC	10.0082	Male	-1.97	6.15	-3.42	-1.21	-5.66	130	91.4	298	62.94	264.6	44.77	71.27
NC	8.14511	Male	-0.33	3.88	-4.58	-3.03	-5.52	145	88.7	315	35.79	215.26	37.21	61.66
NC	9.02464	Male	-1.28	4.18	-4.87	-0.21	-2.45	123	86	316	32.95	278.23	42.18	80.07
NC	8.51472	Female	-0.3	4.92	-10.27	-2.11	-2	129	92.6	301	76.23	287.04	39.42	78.24
NC	9.44079	Female	1.69	3.29	-4.47	-2.91	-6.65	146	94.2	317	88.45	287.38	61.67	76.93

## Sheet: Additional file 2
Tic Disorders	Erythroid/Hemoglobin-related Diseases	Tic Disorders|Erythroid/Hemoglobin-related Diseases
hsa-mir-25	hsa-mir-92a	hsa-mir-125b
hsa-let-7c	hsa-mir-96	hsa-let-7f
hsa-miR-30b	hsa-mir-20a	hsa-mir-181a
hsa-mir-134	hsa-mir-214	hsa-mir-29a
hsa-mir-1469	hsa-mir-15a	hsa-let-7a
hsa-mir-290	hsa-mir-486	hsa-let-7e
hsa-mir-429	hsa-let-7g	hsa-let-7b
hsa-mir-189	hsa-mir-451	hsa-mir-130a
	hsa-mir-16-1	hsa-mir-23a
	hsa-mir-609	hsa-mir-144
	hsa-mir-19b	hsa-mir-21
	hsa-mir-155
	hsa-mir-150
	hsa-mir-146a
	hsa-mir-200
	hsa-mir-221
	hsa-mir-34a
	hsa-mir-223
	hsa-mir-9
	hsa-mir-199a
	hsa-mir-210
	hsa-mir-145
	hsa-mir-675
	hsa-mir-26a
	hsa-mir-146
	hsa-let-7i
	hsa-mir-451a
	hsa-mir-629
	hsa-mir-1468
	hsa-mir-160a
	hsa-mir-29b-2
	hsa-mir-27d-1
	hsa-mir-510
	hsa-mir-27b
	hsa-mir-190
	hsa-mir-494
	hsa-mir-146b
	hsa-mir-335
	hsa-mir-1202
	hsa-mir-20
	hsa-mir-544a
	hsa-mir-29b
	hsa-mir-93
	hsa-mir-135b
	hsa-mir-204
	hsa-mir-15b
	hsa-mir-423
	hsa-mir-198
	hsa-mir-148b
	hsa-mir-658
	hsa-mir-564
	hsa-mir-505
	hsa-mir-483
	hsa-mir-376c
	hsa-mir-6810
	hsa-mir-3682
	hsa-mir-126
	hsa-mir-652
	hsa-mir-135
	hsa-mir-148a
	hsa-mir-625
	hsa-mir-1299
	hsa-mir-200c
	hsa-mir-142
	hsa-mir-222
	hsa-mir-669m
	hsa-mir-17
	hsa-mir-181c
	hsa-mir-191
	hsa-mir-206
	hsa-mir-16
	hsa-mir-22
	hsa-mir-101
	hsa-mir-590
	hsa-mir-339
	hsa-mir-139
	hsa-mir-20b
	hsa-mir-320
	hsa-mir-1306
	hsa-miR-10a
	hsa-miR-196b

## Sheet: Additional file 3
hsa-miR-125b-5p (miRTarBase v8.0 database)						MCV (MSigDB v2025.1)
miRNA	Target	Reporter assay	Western blot	qPCR		Source Id	NCBI (Entrez) Gene Id	Gene Symbol	Gene Description
hsa-miR-125b-5p	ACADS	1	1	1		164656	164656	TMPRSS6	transmembrane serine protease 6 [Source:HG...
hsa-miR-125b-5p	AKT1	0	1	1		2961	2961	GTF2E2	general transcription factor IIE subunit 2...
hsa-miR-125b-5p	BAK1	1	1	1		3043	3043	HBB	hemoglobin subunit beta [Source:HGNC Symbo...
hsa-miR-125b-5p	BAX	1	1	0		374354	374354	NHLRC2	NHL repeat containing 2 [Source:HGNC Symbo...
hsa-miR-125b-5p	BCL2	1	1	0		4891	4891	SLC11A2	solute carrier family 11 member 2 [Source:...
hsa-miR-125b-5p	BCL2L2	1	1	1		51095	51095	TRNT1	tRNA nucleotidyl transferase 1 [Source:HGN...
hsa-miR-125b-5p	BCL3	1	0	0		51218	51218	GLRX5	glutaredoxin 5 [Source:HGNC Symbol;Acc:HGN...
hsa-miR-125b-5p	PRDM1	1	1	1		54977	54977	SLC25A38	solute carrier family 25 member 38 [Source...
hsa-miR-125b-5p	BMPR1B	1	0	0		55240	55240	STEAP3	STEAP3 metalloreductase [Source:HGNC Symbo...
hsa-miR-125b-5p	VPS51	1	0	0		6521	6521	SLC4A1	solute carrier family 4 member 1 (Diego bl...
hsa-miR-125b-5p	CBFB	1	1	1		6710	6710	SPTB	spectrin beta, erythrocytic [Source:HGNC S...
hsa-miR-125b-5p	CCNB1	1	1	0		9663	9663	LPIN2	lipin 2 [Source:HGNC Symbol;Acc:HGNC:14450]
hsa-miR-125b-5p	CD4	0	0	1
hsa-miR-125b-5p	CDK1	1	1	0
hsa-miR-125b-5p	CDH5	0	1	1
hsa-miR-125b-5p	CDKN2A	1	1	0
hsa-miR-125b-5p	MAPK14	1	1	1
hsa-miR-125b-5p	CSNK2A1	1	1	0
hsa-miR-125b-5p	CYP24A1	1	1	1
hsa-miR-125b-5p	ARID3A	1	1	1
hsa-miR-125b-5p	DUSP6	1	1	1
hsa-miR-125b-5p	E2F2	1	1	1
hsa-miR-125b-5p	E2F3	1	1	1
hsa-miR-125b-5p	MEGF9	1	1	0
hsa-miR-125b-5p	EIF4EBP1	1	0	1
hsa-miR-125b-5p	ENPEP	1	1	0
hsa-miR-125b-5p	EPO	1	0	0
hsa-miR-125b-5p	EPOR	1	0	0
hsa-miR-125b-5p	ERBB2	1	1	1
hsa-miR-125b-5p	ERBB3	1	1	1
hsa-miR-125b-5p	ETS1	1	0	0
hsa-miR-125b-5p	FGFR2	1	1	1
hsa-miR-125b-5p	GLI1	1	0	0
hsa-miR-125b-5p	GPC1	1	1	0
hsa-miR-125b-5p	GRIN2A	1	0	1
hsa-miR-125b-5p	GSS	1	1	1
hsa-miR-125b-5p	HK2	1	1	1
hsa-miR-125b-5p	HMGA1	1	0	0
hsa-miR-125b-5p	FOXA1	1	1	1
hsa-miR-125b-5p	ICAM2	1	0	1
hsa-miR-125b-5p	IGF2	1	1	0
hsa-miR-125b-5p	IL6R	1	1	1
hsa-miR-125b-5p	IRF4	1	0	1
hsa-miR-125b-5p	KCNA1	1	1	0
hsa-miR-125b-5p	KRAS	0	0	1
hsa-miR-125b-5p	KRT7	0	0	1
hsa-miR-125b-5p	LIF	0	0	1
hsa-miR-125b-5p	LIPA	1	1	1
hsa-miR-125b-5p	MXD1	1	1	1
hsa-miR-125b-5p	SMAD4	1	1	0
hsa-miR-125b-5p	MCL1	1	1	1
hsa-miR-125b-5p	MAP3K11	1	1	1
hsa-miR-125b-5p	MMP2	1	0	0
hsa-miR-125b-5p	MMP13	1	0	0
hsa-miR-125b-5p	MUC1	1	1	0
hsa-miR-125b-5p	MX1	1	1	0
hsa-miR-125b-5p	NTRK3	1	1	0
hsa-miR-125b-5p	PIGF	1	1	1
hsa-miR-125b-5p	PIK3CD	1	1	1
hsa-miR-125b-5p	PPP1CA	1	1	1
hsa-miR-125b-5p	MAP2K7	1	0	1
hsa-miR-125b-5p	RAF1	0	1	0
hsa-miR-125b-5p	RPS6KA1	1	1	1
hsa-miR-125b-5p	SCNN1A	1	1	1
hsa-miR-125b-5p	SET	1	1	1
hsa-miR-125b-5p	SFRP5	1	0	0
hsa-miR-125b-5p	SMO	1	1	0
hsa-miR-125b-5p	STAT3	1	1	1
hsa-miR-125b-5p	TNFAIP3	1	1	1
hsa-miR-125b-5p	TP53	1	1	1
hsa-miR-125b-5p	TRAF6	0	0	1
hsa-miR-125b-5p	VDR	1	1	1
hsa-miR-125b-5p	BTG2	1	1	1
hsa-miR-125b-5p	HMGA2	1	0	0
hsa-miR-125b-5p	PRKRA	1	1	1
hsa-miR-125b-5p	DGAT1	1	0	0
hsa-miR-125b-5p	SPHK1	1	0	0
hsa-miR-125b-5p	SGPL1	1	0	0
hsa-miR-125b-5p	VPS4B	1	0	0
hsa-miR-125b-5p	NCOR2	1	1	0
hsa-miR-125b-5p	PIAS3	1	1	0
hsa-miR-125b-5p	ARID3B	1	0	0
hsa-miR-125b-5p	NES	1	0	0
hsa-miR-125b-5p	CPSF6	1	1	1
hsa-miR-125b-5p	MAN1B1	1	1	1
hsa-miR-125b-5p	IKZF3	1	1	1
hsa-miR-125b-5p	IKZF2	1	1	1
hsa-miR-125b-5p	TBC1D1	1	0	0
hsa-miR-125b-5p	BBC3	1	1	1
hsa-miR-125b-5p	DKK3	0	0	1
hsa-miR-125b-5p	NKIRAS2	1	1	1
hsa-miR-125b-5p	SIRT7	1	1	1
hsa-miR-125b-5p	KLF13	0	1	1
hsa-miR-125b-5p	CCNJ	1	1	0
hsa-miR-125b-5p	TET2	1	0	0
hsa-miR-125b-5p	MMP26	1	0	0
hsa-miR-125b-5p	EIF5A2	1	1	1
hsa-miR-125b-5p	SMYD2	0	0	1
hsa-miR-125b-5p	AHRR	1	0	0
hsa-miR-125b-5p	PCTP	1	1	1
hsa-miR-125b-5p	IKZF4	1	1	1
hsa-miR-125b-5p	LIN28A	1	1	1
hsa-miR-125b-5p	ABTB1	1	1	1
hsa-miR-125b-5p	BMF	1	0	1
hsa-miR-125b-5p	STARD13	1	0	0
hsa-miR-125b-5p	TP53INP1	1	1	1
hsa-miR-125b-5p	LACTB	1	1	0
hsa-miR-125b-5p	DRAM2	1	1	1
hsa-miR-125b-5p	LIN28B	1	1	1

## Sheet: Additional file 4
hsa-miR-125b-5p			MCV			TrF
#node1	node2	combined_score	#node1	node2	combined_score	#node1	node2	combined_score
ABTB1	PTEN	0.489	ABCB7	SLC19A2	0.513	A1BG	APOH	0.525
AHRR	RELA	0.418	ABCB7	TRNT1	0.41	A1BG	HRG	0.496
AHRR	ESR1	0.635	ABCB7	STEAP3	0.405	A1BG	APOA1	0.509
AKT1	CD4	0.839	ABCB7	ALAS1	0.481	A1BG	TTR	0.531
AKT1	BCL3	0.607	ABCB7	SLC11A2	0.515	A1BG	C3	0.43
AKT1	MAPK1	0.988	ABCB7	SLC25A39	0.525	A1BG	ORM1	0.592
AKT1	CSNK2A1	0.633	ABCB7	FLVCR1	0.53	A1BG	KNG1	0.417
AKT1	MMP2	0.846	ABCB7	IREB2	0.543	A1BG	RBP4	0.428
AKT1	TGFB1	0.868	ABCB7	TFRC	0.626	A1BG	APOA2	0.434
AKT1	EPOR	0.579	ABCB7	IBA57	0.713	A1BG	CLU	0.435
AKT1	NFKB1	0.896	ABCB7	ISCA1	0.73	A1BG	C9	0.442
AKT1	CCND1	0.923	ABCB7	SLC25A28	0.736	A1BG	FGG	0.456
AKT1	GLI1	0.794	ABCB7	FXN	0.751	A1BG	ITIH2	0.491
AKT1	NANOG	0.622	ABCB7	SLC25A38	0.785	A1BG	CP	0.516
AKT1	MAPK14	0.99	ABCB7	GLRX5	0.825	A1BG	SERPINC1	0.524
AKT1	LIF	0.506	ABCB7	ACO1	0.871	A1BG	AZGP1	0.535
AKT1	SMO	0.597	ABCB7	SLC25A37	0.886	A1BG	ORM2	0.549
AKT1	BCL2L2	0.54	ABCB7	FECH	0.906	A1BG	FGA	0.578
AKT1	FOXA1	0.683	ABCB7	ALAS2	0.907	A1BG	FGB	0.599
AKT1	EPO	0.633	ACO1	IREB2	0.907	A1BG	GC	0.622
AKT1	KRAS	0.904	ACO1	SLC40A1	0.825	A1BG	ALB	0.622
AKT1	CCNB1	0.702	ACO1	HJV	0.486	A1BG	HP	0.628
AKT1	POU5F1	0.75	ACO1	SLC39A14	0.505	A1BG	HPX	0.632
AKT1	MMP13	0.578	ACO1	ALAS1	0.512	A1BG	SERPINA3	0.663
AKT1	TBC1D1	0.491	ACO1	HEPH	0.513	A1BG	TF	0.682
AKT1	SMAD2	0.918	ACO1	HFE	0.535	A1BG	A2M	0.692
AKT1	CREBBP	0.854	ACO1	TFR2	0.585	A1BG	AMBP	0.716
AKT1	E2F3	0.526	ACO1	SLC25A28	0.612	A1BG	SERPINA1	0.735
AKT1	MAPK3	0.957	ACO1	SLC25A38	0.632	A1BG	AHSG	0.849
AKT1	EP300	0.954	ACO1	SLC25A37	0.642	A2M	APOH	0.752
AKT1	PIK3CA	0.998	ACO1	STEAP3	0.659	A2M	VTN	0.524
AKT1	MXD1	0.744	ACO1	IBA57	0.679	A2M	HRG	0.762
AKT1	FGF2	0.926	ACO1	HAMP	0.703	A2M	APOB	0.585
AKT1	STAT3	0.966	ACO1	ISCA1	0.704	A2M	APOA1	0.998
AKT1	EGF	0.933	ACO1	CYBRD1	0.714	A2M	TTR	0.905
AKT1	ERBB3	0.854	ACO1	FTL	0.799	A2M	C3	0.407
AKT1	RB1	0.586	ACO1	FECH	0.823	A2M	APOE	0.975
AKT1	TP53	0.994	ACO1	GLRX5	0.834	A2M	ORM1	0.809
AKT1	ERBB2	0.552	ACO1	ALAS2	0.843	A2M	C9	0.463
AKT1	EGFR	0.792	ACO1	TFRC	0.888	A2M	CP	0.889
AKT1	DUSP6	0.482	ACO1	SLC11A2	0.927	A2M	AMBP	0.871
AKT1	KIT	0.818	ACO1	FBXL5	0.945	A2M	HPX	0.824
AKT1	HK2	0.769	ACO1	FXN	0.965	A2M	AHSG	0.803
AKT1	BAX	0.761	AHSP	STRADB	0.564	A2M	AZGP1	0.443
AKT1	STAT5B	0.81	AHSP	HBQ1	0.941	A2M	ALB	0.98
AKT1	RUNX1	0.549	AHSP	HBA2	0.995	A2M	FGB	0.841
AKT1	FOS	0.746	AHSP	SLC4A1	0.894	A2M	F2	0.7
AKT1	MAP3K11	0.65	AHSP	KLF1	0.906	A2M	PLG	0.779
AKT1	CASP3	0.945	AHSP	GLRX5	0.429	A2M	CLU	0.896
AKT1	SPHK1	0.626	AHSP	SLC25A39	0.5	A2M	RBP4	0.42
AKT1	EZH2	0.867	AHSP	SLC25A37	0.53	A2M	HFE	0.457
AKT1	GSK3B	0.996	AHSP	SPTA1	0.556	A2M	AFP	0.515
AKT1	PGR	0.683	AHSP	DMTN	0.648	A2M	GAPDH	0.542
AKT1	PPP1CA	0.884	AHSP	BPGM	0.655	A2M	ITIH2	0.632
AKT1	PMAIP1	0.581	AHSP	FECH	0.668	A2M	HPR	0.634
AKT1	SIRT7	0.455	AHSP	GYPE	0.731	A2M	GC	0.654
AKT1	SOCS3	0.841	AHSP	GYPA	0.81	A2M	FGG	0.761
AKT1	GRIN2A	0.659	AHSP	GYPB	0.878	A2M	APOA2	0.772
AKT1	EIF4EBP1	0.925	AHSP	HBM	0.9	A2M	B2M	0.774
AKT1	STAT5A	0.87	AHSP	HBG2	0.902	A2M	ORM2	0.808
AKT1	SMAD4	0.914	AHSP	HBG1	0.907	A2M	TF	0.82
AKT1	LIN28B	0.401	AHSP	ALAS2	0.919	A2M	FGA	0.832
AKT1	STAT1	0.961	AHSP	HBB	0.955	A2M	KNG1	0.927
AKT1	E2F2	0.471	AHSP	HBA1	0.989	A2M	SERPINC1	0.927
AKT1	NES	0.602	AHSP	HBD	0.992	A2M	SERPINA3	0.929
AKT1	IL6R	0.505	AHSP	EPB42	0.999	A2M	SERPINA1	0.98
AKT1	MCL1	0.867	ALAS1	IREB2	0.479	A2M	HP	0.997
AKT1	PRDM1	0.42	ALAS1	FBXL5	0.461	AFP	APOH	0.847
AKT1	JUN	0.991	ALAS1	FLVCR1	0.6	AFP	VTN	0.457
AKT1	PTEN	0.988	ALAS1	SLC25A28	0.507	AFP	APOB	0.844
AKT1	HDAC1	0.758	ALAS1	ISCA1	0.43	AFP	APOA1	0.721
AKT1	SRC	0.995	ALAS1	SLC25A39	0.414	AFP	TTR	0.888
AKT1	LIN28A	0.4	ALAS1	FTL	0.457	AFP	ORM1	0.74
AKT1	BAK1	0.425	ALAS1	TFRC	0.421	AFP	CP	0.737
AKT1	BCL2L1	0.991	ALAS1	STEAP3	0.435	AFP	AMBP	0.823
AKT1	PIK3CD	0.976	ALAS1	SLC11A2	0.419	AFP	HPX	0.51
AKT1	IRF4	0.681	ALAS1	HBB	0.421	AFP	AHSG	0.92
AKT1	JAK2	0.732	ALAS1	FXN	0.455	AFP	ALB	0.927
AKT1	ETS1	0.538	ALAS1	SLC25A37	0.531	AFP	FGB	0.56
AKT1	BCL2L11	0.833	ALAS1	GYPB	0.568	AFP	F2	0.973
AKT1	BAD	0.993	ALAS1	SLC25A38	0.573	AFP	PLG	0.708
AKT1	CDK1	0.562	ALAS1	ALAS2	0.905	AFP	FGG	0.574
AKT1	MAP2K7	0.686	ALAS1	FECH	0.905	AFP	HP	0.602
AKT1	BCL2	0.993	ALAS2	HBQ1	0.795	AFP	ITIH2	0.582
AKT1	NCOR2	0.697	ALAS2	SLC19A2	0.415	AFP	SERPINC1	0.51
AKT1	RELA	0.78	ALAS2	HBA2	0.668	AFP	APOA2	0.905
AKT1	CDKN1A	0.995	ALAS2	IREB2	0.778	AFP	RBP4	0.493
AKT1	RTL10	0.478	ALAS2	SLC40A1	0.539	AFP	SERPINA3	0.434
AKT1	IL6	0.872	ALAS2	SLC4A1	0.876	AFP	KNG1	0.549
AKT1	IGF2	0.693	ALAS2	KLF1	0.765	AFP	GAPDH	0.576
AKT1	CD44	0.777	ALAS2	HBA1	0.717	AFP	FGA	0.623
AKT1	SHC1	0.771	ALAS2	HBG1	0.798	AFP	GC	0.717
AKT1	RAF1	0.992	ALAS2	GLRX5	0.897	AFP	TF	0.736
AKT1	BBC3	0.488	ALAS2	HJV	0.431	AFP	ORM2	0.762
AKT1	ESR1	0.913	ALAS2	HBG2	0.699	AFP	SERPINA1	0.927
AKT1	CBFB	0.503	ALAS2	EPB41	0.4	AHSG	APOH	0.957
AKT1	CDKN2A	0.866	ALAS2	HBM	0.852	AHSG	VTN	0.782
AKT1	PIK3R1	0.995	ALAS2	GYPE	0.667	AHSG	HRG	0.924
AKT1	TRAF6	0.954	ALAS2	GYPA	0.731	AHSG	APOB	0.9
AKT1	HMGA2	0.485	ALAS2	FLVCR1	0.512	AHSG	APOA1	0.944
AKT1	HIF1A	0.932	ALAS2	SLC25A28	0.506	AHSG	TTR	0.858
AKT1	TET2	0.412	ALAS2	ISCA1	0.483	AHSG	C3	0.7
AKT1	MUC1	0.544	ALAS2	SLC25A39	0.669	AHSG	APOE	0.476
AKT1	CDH5	0.623	ALAS2	TFRC	0.59	AHSG	ORM1	0.926
AKT1	MYC	0.928	ALAS2	STEAP3	0.427	AHSG	C9	0.697
AKT1	CTNNB1	0.979	ALAS2	BPGM	0.577	AHSG	CP	0.776
ARID3A	NANOG	0.676	ALAS2	SLC11A2	0.537	AHSG	AMBP	0.932
ARID3A	POU5F1	0.428	ALAS2	TMPRSS6	0.442	AHSG	HPX	0.879
ARID3A	LIN28B	0.56	ALAS2	HFE	0.693	AHSG	HPR	0.475
ARID3A	ARID3B	0.814	ALAS2	FXN	0.481	AHSG	CLU	0.517
ARID3A	TP53	0.929	ALAS2	TFR2	0.468	AHSG	RBP4	0.736
ARID3B	NANOG	0.51	ALAS2	GYPB	0.901	AHSG	AZGP1	0.794
ARID3B	POU5F1	0.514	ALAS2	DMTN	0.407	AHSG	SERPINC1	0.838
ARID3B	RB1	0.477	ALAS2	SLC25A37	0.805	AHSG	SERPINA3	0.848
ARID3B	LIN28B	0.557	ALAS2	HAMP	0.481	AHSG	TF	0.866
ARID3B	LIN28A	0.436	ALAS2	HBB	0.831	AHSG	HP	0.882
ARID3B	HMGA2	0.41	ALAS2	HBD	0.879	AHSG	PLG	0.902
BAD	MAPK1	0.917	ALAS2	SPTA1	0.465	AHSG	ORM2	0.908
BAD	BIK	0.486	ALAS2	SLC25A38	0.878	AHSG	FGB	0.909
BAD	BCL2L2	0.933	ALAS2	EPB42	0.913	AHSG	ITIH2	0.922
BAD	HRK	0.447	ALAS2	FECH	0.984	AHSG	KNG1	0.936
BAD	MAPK3	0.932	BPGM	HBQ1	0.451	AHSG	APOA2	0.943
BAD	TP53	0.477	BPGM	HBA2	0.489	AHSG	GC	0.959
BAD	BAX	0.863	BPGM	SLC4A1	0.603	AHSG	FGG	0.97
BAD	CASP3	0.576	BPGM	KLF1	0.538	AHSG	SERPINA1	0.971
BAD	BID	0.832	BPGM	HBA1	0.503	AHSG	F2	0.98
BAD	PMAIP1	0.479	BPGM	GLRX5	0.511	AHSG	FGA	0.984
BAD	BMF	0.527	BPGM	GYPA	0.695	AHSG	ALB	0.999
BAD	MCL1	0.814	BPGM	ISCA1	0.479	ALB	APOH	0.933
BAD	JUN	0.407	BPGM	SLC25A39	0.445	ALB	VTN	0.988
BAD	BAK1	0.729	BPGM	HBD	0.477	ALB	HRG	0.758
BAD	BCL2L1	0.999	BPGM	HBB	0.51	ALB	APOB	0.951
BAD	BCL2L11	0.918	BPGM	EPB42	0.692	ALB	APOA1	0.998
BAD	RPS6KA1	0.537	BPGM	GYPB	0.738	ALB	TTR	0.994
BAD	BBC3	0.543	BPGM	FECH	0.882	ALB	C3	0.959
BAD	RTL10	0.617	CYB561	STEAP3	0.528	ALB	STATH	0.61
BAD	RAF1	0.985	CYB561	SLC11A2	0.473	ALB	APOE	0.953
BAD	BCL2	0.999	CYBRD1	IREB2	0.65	ALB	ORM1	0.998
BAK1	BIK	0.799	CYBRD1	SLC40A1	0.946	ALB	C9	0.411
BAK1	BCL2L2	0.959	CYBRD1	FECH	0.426	ALB	CP	0.936
BAK1	HRK	0.527	CYBRD1	SLC39A8	0.47	ALB	AMBP	0.97
BAK1	TP53	0.997	CYBRD1	ERFE	0.479	ALB	HPX	0.981
BAK1	KIT	0.525	CYBRD1	FTL	0.507	ALB	AZGP1	0.72
BAK1	BAX	0.996	CYBRD1	SLC25A37	0.521	ALB	HPR	0.521
BAK1	CASP3	0.666	CYBRD1	FLVCR1	0.526	ALB	HFE	0.686
BAK1	PRKRA	0.415	CYBRD1	SLC39A14	0.624	ALB	RBP4	0.785
BAK1	BID	0.999	CYBRD1	SLC46A1	0.676	ALB	CLU	0.831
BAK1	PPP1CA	0.449	CYBRD1	TMPRSS6	0.708	ALB	ITIH2	0.832
BAK1	PMAIP1	0.823	CYBRD1	STEAP3	0.783	ALB	FGB	0.878
BAK1	TP53INP1	0.421	CYBRD1	HJV	0.788	ALB	TFRC	0.88
BAK1	BMF	0.635	CYBRD1	TFR2	0.807	ALB	GAPDH	0.895
BAK1	MCL1	0.998	CYBRD1	HEPH	0.832	ALB	CSN2	0.896
BAK1	CDKN1A	0.435	CYBRD1	TFRC	0.851	ALB	TF	0.9
BAK1	RTL10	0.607	CYBRD1	HFE	0.908	ALB	SERPINA3	0.914
BAK1	BBC3	0.923	CYBRD1	HAMP	0.926	ALB	SERPINC1	0.933
BAK1	BCL2L11	0.998	CYBRD1	SLC11A2	0.965	ALB	FGG	0.945
BAK1	BCL2L1	0.999	DMTN	STRADB	0.491	ALB	APOA2	0.962
BAK1	BCL2	0.999	DMTN	HBQ1	0.555	ALB	KNG1	0.962
BAX	BIK	0.747	DMTN	SLC4A1	0.804	ALB	PLG	0.963
BAX	TGFB1	0.44	DMTN	KLF1	0.599	ALB	FGA	0.975
BAX	CCND1	0.552	DMTN	EPB41	0.991	ALB	GC	0.98
BAX	BCL2L2	0.93	DMTN	HBM	0.488	ALB	B2M	0.987
BAX	CCNB1	0.425	DMTN	GYPA	0.494	ALB	F2	0.99
BAX	MAPK3	0.515	DMTN	SLC25A39	0.567	ALB	HP	0.995
BAX	STAT3	0.47	DMTN	GYPB	0.535	ALB	LALBA	0.997
BAX	TP53	0.994	DMTN	SPTA1	0.415	ALB	SERPINA1	0.998
BAX	EGFR	0.418	DMTN	SPTB	0.489	ALB	ORM2	0.998
BAX	HK2	0.919	DMTN	FECH	0.56	AMBP	APOH	0.942
BAX	CTNNB1	0.411	DMTN	EPB42	0.918	AMBP	VTN	0.737
BAX	MYC	0.415	EPB41	SLC4A1	0.931	AMBP	HRG	0.506
BAX	PTEN	0.442	EPB41	KLF1	0.628	AMBP	APOB	0.661
BAX	HIF1A	0.447	EPB41	SPTBN5	0.854	AMBP	APOA1	0.891
BAX	BMF	0.472	EPB41	HBB	0.413	AMBP	TTR	0.66
BAX	CDKN1A	0.505	EPB41	GYPB	0.546	AMBP	C3	0.434
BAX	IL6	0.515	EPB41	FECH	0.617	AMBP	APOE	0.532
BAX	JUN	0.56	EPB41	EPB42	0.781	AMBP	ORM1	0.922
BAX	RTL10	0.571	EPB41	GYPA	0.797	AMBP	C9	0.65
BAX	GSK3B	0.576	EPB41	SPTA1	0.884	AMBP	CP	0.666
BAX	CBFB	0.753	EPB41	SPTB	0.984	AMBP	CLU	0.431
BAX	NTRK3	0.759	EPB42	STRADB	0.792	AMBP	SERPINA3	0.458
BAX	CASP3	0.884	EPB42	HBQ1	0.869	AMBP	HPR	0.571
BAX	PMAIP1	0.903	EPB42	SLC4A1	0.999	AMBP	AZGP1	0.586
BAX	BBC3	0.951	EPB42	KLF1	0.894	AMBP	KNG1	0.622
BAX	BCL2L11	0.998	EPB42	RHCE	0.867	AMBP	TF	0.623
BAX	BID	0.998	EPB42	HBA1	0.453	AMBP	RBP4	0.633
BAX	BCL2	0.999	EPB42	HBG1	0.732	AMBP	SERPINA1	0.716
BAX	BCL2L1	0.999	EPB42	GLRX5	0.476	AMBP	HP	0.728
BAX	MCL1	0.999	EPB42	HBG2	0.72	AMBP	PLG	0.811
BBC3	BIK	0.811	EPB42	HBM	0.843	AMBP	FGG	0.876
BBC3	BCL2L2	0.979	EPB42	GYPE	0.576	AMBP	ORM2	0.893
BBC3	HRK	0.636	EPB42	GYPA	0.958	AMBP	APOA2	0.899
BBC3	TP53	0.959	EPB42	SLC25A39	0.578	AMBP	B2M	0.915
BBC3	EGFR	0.616	EPB42	GYPB	0.974	AMBP	HPX	0.916
BBC3	BTG2	0.415	EPB42	SLC25A37	0.711	AMBP	GC	0.917
BBC3	CASP3	0.752	EPB42	HBB	0.506	AMBP	FGB	0.931
BBC3	BID	0.961	EPB42	HBD	0.859	AMBP	SERPINC1	0.936
BBC3	PMAIP1	0.987	EPB42	SPTA1	0.878	AMBP	FGA	0.945
BBC3	TP53INP1	0.412	EPB42	SPTB	0.519	AMBP	ITIH2	0.97
BBC3	BMF	0.616	EPB42	FECH	0.851	AMBP	F2	0.979
BBC3	MCL1	0.998	ERFE	SLC40A1	0.431	APOA1	APOH	0.985
BBC3	JUN	0.435	ERFE	HJV	0.533	APOA1	VTN	0.755
BBC3	PTEN	0.445	ERFE	TFRC	0.529	APOA1	HRG	0.78
BBC3	BCL2L1	0.999	ERFE	SLC11A2	0.506	APOA1	APOB	0.999
BBC3	BCL2L11	0.971	ERFE	TMPRSS6	0.581	APOA1	C9	0.41
BBC3	BCL2	0.999	ERFE	HFE	0.471	APOA1	GAPDH	0.46
BBC3	CDKN1A	0.808	ERFE	TFR2	0.559	APOA1	SERPINA3	0.503
BBC3	RTL10	0.66	ERFE	HAMP	0.84	APOA1	KNG1	0.518
BBC3	MYC	0.403	FBXL5	IREB2	0.999	APOA1	TFRC	0.574
BCL2	CD4	0.837	FBXL5	SLC40A1	0.486	APOA1	PLG	0.585
BCL2	BCL3	0.626	FBXL5	HAMP	0.438	APOA1	CP	0.63
BCL2	MAPK1	0.969	FBXL5	FXN	0.453	APOA1	GC	0.656
BCL2	BIK	0.999	FBXL5	FECH	0.497	APOA1	AZGP1	0.676
BCL2	MMP2	0.716	FBXL5	FLVCR1	0.511	APOA1	FGB	0.691
BCL2	TGFB1	0.689	FBXL5	TFRC	0.516	APOA1	SERPINC1	0.708
BCL2	NFKB1	0.818	FBXL5	SLC11A2	0.54	APOA1	FGG	0.732
BCL2	CCND1	0.958	FBXL5	STEAP3	0.594	APOA1	MIS12	0.78
BCL2	GLI1	0.577	FBXL5	FTL	0.604	APOA1	ITIH2	0.793
BCL2	NANOG	0.575	FECH	STRADB	0.604	APOA1	RBP4	0.814
BCL2	MAPK14	0.701	FECH	HBQ1	0.502	APOA1	HPX	0.826
BCL2	SMO	0.483	FECH	IREB2	0.682	APOA1	ORM2	0.828
BCL2	BCL2L2	0.756	FECH	SLC40A1	0.565	APOA1	ORM1	0.869
BCL2	FOXA1	0.585	FECH	SLC4A1	0.695	APOA1	FGA	0.902
BCL2	EPO	0.535	FECH	KLF1	0.658	APOA1	B2M	0.913
BCL2	KRAS	0.862	FECH	GLRX5	0.81	APOA1	TF	0.919
BCL2	CCNB1	0.768	FECH	GYPA	0.606	APOA1	SERPINA1	0.927
BCL2	HRK	0.997	FECH	IBA57	0.548	APOA1	F2	0.927
BCL2	POU5F1	0.601	FECH	FLVCR1	0.614	APOA1	C3	0.957
BCL2	MMP13	0.494	FECH	SLC25A28	0.806	APOA1	TTR	0.994
BCL2	SMAD2	0.613	FECH	ISCA1	0.796	APOA1	HPR	0.997
BCL2	CREBBP	0.739	FECH	SLC25A39	0.627	APOA1	HP	0.998
BCL2	E2F3	0.53	FECH	FTL	0.501	APOA1	CLU	0.998
BCL2	MAPK3	0.985	FECH	TFRC	0.567	APOA1	APOA2	0.999
BCL2	EP300	0.869	FECH	STEAP3	0.63	APOA1	APOE	0.999
BCL2	PIK3CA	0.61	FECH	SLC11A2	0.718	APOA2	APOH	0.989
BCL2	FGF2	0.634	FECH	FXN	0.996	APOA2	VTN	0.75
BCL2	STAT3	0.959	FECH	GYPB	0.856	APOA2	HRG	0.644
BCL2	EGF	0.684	FECH	SLC25A37	0.987	APOA2	APOB	0.999
BCL2	ERBB3	0.523	FECH	HEPH	0.943	APOA2	TTR	0.843
BCL2	RB1	0.54	FECH	HAMP	0.446	APOA2	C3	0.634
BCL2	TP53	0.999	FECH	HBD	0.466	APOA2	APOE	0.999
BCL2	ERBB2	0.849	FECH	SPTA1	0.44	APOA2	ORM1	0.772
BCL2	EGFR	0.839	FECH	SLC25A38	0.684	APOA2	C9	0.441
BCL2	DUSP6	0.555	FLVCR1	SLC19A2	0.451	APOA2	CP	0.495
BCL2	KIT	0.707	FLVCR1	IREB2	0.432	APOA2	HPX	0.667
BCL2	HK2	0.544	FLVCR1	SLC40A1	0.571	APOA2	AZGP1	0.597
BCL2	STAT5B	0.647	FLVCR1	HJV	0.41	APOA2	FGB	0.849
BCL2	RUNX1	0.518	FLVCR1	TFR2	0.432	APOA2	F2	0.798
BCL2	FOS	0.784	FLVCR1	SLC25A28	0.435	APOA2	PLG	0.687
BCL2	CASP3	0.987	FLVCR1	TFRC	0.472	APOA2	CLU	0.967
BCL2	SPHK1	0.445	FLVCR1	SLC25A38	0.486	APOA2	FGG	0.841
BCL2	BID	0.998	FLVCR1	HAMP	0.507	APOA2	HP	0.738
BCL2	EZH2	0.614	FLVCR1	SLC11A2	0.545	APOA2	ITIH2	0.677
BCL2	GSK3B	0.731	FLVCR1	SLC25A37	0.578	APOA2	SERPINC1	0.783
BCL2	PGR	0.636	FLVCR1	STEAP3	0.616	APOA2	TFRC	0.497
BCL2	PPP1CA	0.593	FLVCR1	SLC46A1	0.719	APOA2	RBP4	0.578
BCL2	PMAIP1	0.999	FTL	IREB2	0.852	APOA2	SERPINA3	0.62
BCL2	KRT7	0.454	FTL	SLC40A1	0.929	APOA2	KNG1	0.653
BCL2	SOCS3	0.503	FTL	HJV	0.518	APOA2	GC	0.765
BCL2	EIF4EBP1	0.543	FTL	SLC25A28	0.493	APOA2	TF	0.806
BCL2	STAT5A	0.772	FTL	SLC25A37	0.447	APOA2	SERPINA1	0.822
BCL2	SMAD4	0.695	FTL	SLC39A14	0.495	APOA2	ORM2	0.834
BCL2	TP53INP1	0.427	FTL	TMPRSS6	0.517	APOA2	FGA	0.893
BCL2	BMF	0.998	FTL	STEAP3	0.583	APOA2	HPR	0.932
BCL2	STAT1	0.611	FTL	TFR2	0.595	APOB	APOH	0.985
BCL2	NES	0.448	FTL	FXN	0.603	APOB	VTN	0.529
BCL2	IL6R	0.436	FTL	HEPH	0.606	APOB	HRG	0.805
BCL2	MCL1	0.764	FTL	HFE	0.759	APOB	C9	0.402
BCL2	PRDM1	0.515	FTL	HAMP	0.785	APOB	SERPINA3	0.435
BCL2	JUN	0.927	FTL	SLC11A2	0.888	APOB	CP	0.501
BCL2	PTEN	0.815	FTL	TFRC	0.921	APOB	GAPDH	0.51
BCL2	HDAC1	0.558	FXN	IREB2	0.821	APOB	GC	0.526
BCL2	SRC	0.86	FXN	SLC40A1	0.497	APOB	RBP4	0.568
BCL2	BCL2L1	0.999	FXN	GLRX5	0.886	APOB	ORM1	0.61
BCL2	PIK3CD	0.465	FXN	IBA57	0.746	APOB	ORM2	0.611
BCL2	IRF4	0.621	FXN	SLC25A28	0.816	APOB	HP	0.626
BCL2	JAK2	0.72	FXN	ISCA1	0.744	APOB	KNG1	0.662
BCL2	ETS1	0.665	FXN	TFRC	0.547	APOB	SERPINC1	0.69
BCL2	BCL2L11	0.999	FXN	STEAP3	0.439	APOB	HPX	0.694
BCL2	CDK1	0.92	FXN	SLC11A2	0.637	APOB	PLG	0.774
BCL2	SHC1	0.414	FXN	TFR2	0.435	APOB	ITIH2	0.788
BCL2	TET2	0.428	FXN	HAMP	0.476	APOB	TF	0.797
BCL2	TNFAIP3	0.469	FXN	SLC25A37	0.828	APOB	FGG	0.799
BCL2	MUC1	0.473	FXN	HEPH	0.937	APOB	TFRC	0.813
BCL2	IGF2	0.485	GLRX5	STRADB	0.652	APOB	FGB	0.816
BCL2	HMGA2	0.488	GLRX5	SLC19A2	0.457	APOB	C3	0.819
BCL2	BMPR1B	0.498	GLRX5	IREB2	0.476	APOB	HPR	0.822
BCL2	RPS6KA1	0.528	GLRX5	SLC4A1	0.465	APOB	SERPINA1	0.822
BCL2	JAK1	0.611	GLRX5	SLC25A28	0.452	APOB	FGA	0.832
BCL2	PIK3R1	0.675	GLRX5	GYPB	0.497	APOB	F2	0.832
BCL2	CD44	0.692	GLRX5	SLC25A39	0.627	APOB	CLU	0.865
BCL2	TRAF6	0.695	GLRX5	SLC25A37	0.676	APOB	TTR	0.878
BCL2	CDKN2A	0.717	GLRX5	IBA57	0.812	APOB	APOE	0.999
BCL2	CTNNB1	0.781	GLRX5	SLC25A38	0.943	APOE	APOH	0.921
BCL2	CDKN1A	0.82	GLRX5	ISCA1	0.959	APOE	VTN	0.989
BCL2	IL6	0.868	GYPA	HBA2	0.45	APOE	TTR	0.952
BCL2	RAF1	0.892	GYPA	SLC4A1	0.999	APOE	C3	0.732
BCL2	ESR1	0.897	GYPA	KLF1	0.898	APOE	HPX	0.438
BCL2	RELA	0.898	GYPA	RHCE	0.975	APOE	FGB	0.439
BCL2	HIF1A	0.946	GYPA	HBA1	0.446	APOE	RBP4	0.439
BCL2	MYC	0.955	GYPA	HBG1	0.523	APOE	GC	0.448
BCL2	RTL10	0.991	GYPA	HBM	0.408	APOE	F2	0.463
BCL2L1	CD4	0.746	GYPA	GYPE	0.684	APOE	KNG1	0.471
BCL2L1	BCL3	0.402	GYPA	HBD	0.578	APOE	HFE	0.471
BCL2L1	MAPK1	0.672	GYPA	HBB	0.687	APOE	TFRC	0.48
BCL2L1	BIK	0.999	GYPA	TFRC	0.782	APOE	SERPINC1	0.57
BCL2L1	MMP2	0.57	GYPA	SPTA1	0.865	APOE	TF	0.627
BCL2L1	TGFB1	0.521	GYPA	GYPB	0.999	APOE	GAPDH	0.636
BCL2L1	EPOR	0.493	GYPB	HBQ1	0.558	APOE	CP	0.648
BCL2L1	NFKB1	0.67	GYPB	HBA2	0.438	APOE	PLG	0.652
BCL2L1	CCND1	0.808	GYPB	SLC4A1	0.995	APOE	FGG	0.683
BCL2L1	NANOG	0.414	GYPB	KLF1	0.894	APOE	FGA	0.705
BCL2L1	MAPK14	0.762	GYPB	RHCE	0.992	APOE	SERPINA1	0.781
BCL2L1	BCL2L2	0.933	GYPB	HBA1	0.454	APOE	HPR	0.796
BCL2L1	EPO	0.684	GYPB	HBG1	0.462	APOE	B2M	0.803
BCL2L1	KRAS	0.982	GYPB	HBG2	0.434	APOE	HP	0.811
BCL2L1	CCNB1	0.631	GYPB	HBM	0.552	APOE	C9	0.817
BCL2L1	HRK	0.999	GYPB	GYPE	0.857	APOE	SERPINA3	0.916
BCL2L1	POU5F1	0.445	GYPB	HBD	0.665	APOE	CLU	0.999
BCL2L1	MAPK3	0.701	GYPB	HBB	0.709	APOH	SERPINA3	0.468
BCL2L1	EP300	0.411	GYPB	SPTA1	0.794	APOH	RBP4	0.498
BCL2L1	PIK3CA	0.461	GYPE	HBQ1	0.409	APOH	C9	0.512
BCL2L1	FGF2	0.48	GYPE	SLC4A1	0.767	APOH	CP	0.523
BCL2L1	STAT3	0.949	GYPE	KLF1	0.635	APOH	C3	0.621
BCL2L1	EGF	0.592	GYPE	RHCE	0.532	APOH	KNG1	0.627
BCL2L1	ERBB3	0.445	GYPE	HBA1	0.41	APOH	TF	0.628
BCL2L1	TP53	0.999	GYPE	HBD	0.407	APOH	ORM2	0.636
BCL2L1	ERBB2	0.767	GYPE	HBB	0.631	APOH	TTR	0.691
BCL2L1	EGFR	0.847	GYPE	SPTA1	0.656	APOH	HP	0.736
BCL2L1	KIT	0.525	HAMP	IREB2	0.717	APOH	ORM1	0.76
BCL2L1	BTG2	0.448	HAMP	SLC40A1	0.999	APOH	GC	0.766
BCL2L1	HK2	0.447	HAMP	HJV	0.983	APOH	VTN	0.787
BCL2L1	STAT5B	0.897	HAMP	SLC39A14	0.759	APOH	HPX	0.792
BCL2L1	FOS	0.681	HAMP	TFRC	0.934	APOH	FGB	0.804
BCL2L1	CASP3	0.95	HAMP	STEAP3	0.599	APOH	AZGP1	0.81
BCL2L1	BID	0.999	HAMP	SLC39A8	0.445	APOH	SERPINA1	0.845
BCL2L1	EZH2	0.426	HAMP	SLC11A2	0.942	APOH	HRG	0.862
BCL2L1	GSK3B	0.828	HAMP	TMPRSS6	0.962	APOH	ITIH2	0.867
BCL2L1	PGR	0.404	HAMP	HFE	0.966	APOH	FGA	0.871
BCL2L1	PPP1CA	0.65	HAMP	TFR2	0.941	APOH	HPR	0.874
BCL2L1	PMAIP1	0.999	HAMP	SLC25A37	0.477	APOH	FGG	0.91
BCL2L1	SOCS3	0.465	HAMP	HEPH	0.788	APOH	CLU	0.911
BCL2L1	EIF4EBP1	0.605	HAMP	SLC46A1	0.511	APOH	PLG	0.94
BCL2L1	STAT5A	0.891	HBA1	HBQ1	0.666	APOH	SERPINC1	0.944
BCL2L1	SMAD4	0.408	HBA1	HBA2	0.999	APOH	F2	0.984
BCL2L1	IKZF3	0.443	HBA1	SLC4A1	0.482	ATP6V1G2	TF	0.545
BCL2L1	BMF	0.994	HBA1	KLF1	0.805	ATP6V1G2	TFRC	0.552
BCL2L1	STAT1	0.61	HBA1	SLC25A37	0.723	AZGP1	HRG	0.704
BCL2L1	MCL1	0.989	HBA1	HBM	0.733	AZGP1	TTR	0.465
BCL2L1	JUN	0.706	HBA1	HBG1	0.959	AZGP1	STATH	0.439
BCL2L1	PTEN	0.669	HBA1	HBG2	0.995	AZGP1	ORM1	0.787
BCL2L1	HDAC1	0.452	HBA1	HBD	0.997	AZGP1	C9	0.503
BCL2L1	SRC	0.673	HBA1	HBB	0.999	AZGP1	CP	0.507
BCL2L1	PIK3CD	0.415	HBA2	HBQ1	0.828	AZGP1	HPX	0.784
BCL2L1	TRAF6	0.423	HBA2	SLC4A1	0.582	AZGP1	SERPINC1	0.433
BCL2L1	RPS6KA1	0.458	HBA2	HBM	0.633	AZGP1	KNG1	0.449
BCL2L1	TNFAIP3	0.499	HBA2	SLC25A37	0.708	AZGP1	CLU	0.497
BCL2L1	JAK1	0.561	HBA2	KLF1	0.795	AZGP1	TF	0.569
BCL2L1	ESR1	0.578	HBA2	HBG1	0.85	AZGP1	FGB	0.575
BCL2L1	CD44	0.583	HBA2	HBG2	0.994	AZGP1	SERPINA3	0.606
BCL2L1	HIF1A	0.674	HBA2	HBD	0.997	AZGP1	FGG	0.632
BCL2L1	CDK1	0.703	HBA2	HBB	0.999	AZGP1	SERPINA1	0.674
BCL2L1	CDKN1A	0.704	HBB	HBQ1	0.95	AZGP1	B2M	0.709
BCL2L1	JAK2	0.763	HBB	SLC4A1	0.517	AZGP1	ORM2	0.715
BCL2L1	CTNNB1	0.766	HBB	KLF1	0.889	AZGP1	RBP4	0.746
BCL2L1	RELA	0.773	HBB	HBG1	0.889	AZGP1	HP	0.782
BCL2L1	IL6	0.809	HBB	HBG2	0.862	AZGP1	GC	0.823
BCL2L1	CDKN2A	0.814	HBB	HBM	0.932	B2M	TTR	0.968
BCL2L1	MYC	0.863	HBB	TFRC	0.461	B2M	C3	0.418
BCL2L1	RAF1	0.892	HBB	TMPRSS6	0.44	B2M	ORM1	0.589
BCL2L1	RTL10	0.979	HBB	HFE	0.567	B2M	CLU	0.516
BCL2L1	BCL2L11	0.999	HBB	SLC25A37	0.594	B2M	FGG	0.459
BCL2L11	CD4	0.575	HBB	HBD	0.912	B2M	HJV	0.777
BCL2L11	MAPK1	0.953	HBD	STRADB	0.43	B2M	HP	0.667
BCL2L11	BIK	0.968	HBD	HBQ1	0.99	B2M	BMPR1A	0.583
BCL2L11	TGFB1	0.564	HBD	SLC4A1	0.832	B2M	TFRC	0.998
BCL2L11	NFKB1	0.556	HBD	KLF1	0.747	B2M	GAPDH	0.8
BCL2L11	CCND1	0.752	HBD	HBG1	0.897	B2M	TF	0.777
BCL2L11	MAPK14	0.521	HBD	HBG2	0.896	B2M	ORM2	0.585
BCL2L11	BCL2L2	0.999	HBD	HBM	0.953	B2M	BMPR1B	0.565
BCL2L11	KRAS	0.713	HBD	TFRC	0.502	B2M	SERPINA1	0.522
BCL2L11	CCNB1	0.459	HBD	SLC25A37	0.65	B2M	HFE	0.999
BCL2L11	HRK	0.805	HBD	SPTA1	0.435	B2M	TFR2	0.863
BCL2L11	SMAD2	0.406	HBG1	HBQ1	0.847	B2M	GC	0.609
BCL2L11	CREBBP	0.643	HBG1	SLC4A1	0.467	B2M	FGA	0.543
BCL2L11	MAPK3	0.97	HBG1	KLF1	0.934	BMPR1A	HJV	0.973
BCL2L11	EP300	0.68	HBG1	SLC25A37	0.726	BMPR1A	TF	0.55
BCL2L11	PIK3CA	0.461	HBG1	HBM	0.928	BMPR1A	TFRC	0.723
BCL2L11	STAT3	0.591	HBG1	HBG2	0.999	BMPR1A	TFR2	0.804
BCL2L11	EGF	0.445	HBG2	HBQ1	0.897	BMPR1A	HFE	0.811
BCL2L11	TP53	0.867	HBG2	SLC4A1	0.529	BMPR1A	BMPR1B	0.997
BCL2L11	ERBB2	0.541	HBG2	KLF1	0.651	BMPR1B	HJV	0.939
BCL2L11	EGFR	0.621	HBG2	HBM	0.939	BMPR1B	TFRC	0.584
BCL2L11	KIT	0.427	HBM	STRADB	0.506	BMPR1B	TF	0.55
BCL2L11	STAT5B	0.528	HBM	HBQ1	0.909	BMPR1B	HFE	0.6
BCL2L11	FOS	0.428	HBM	SLC4A1	0.797	BMPR1B	TFR2	0.606
BCL2L11	CASP3	0.863	HBM	KLF1	0.49	C3	VTN	0.79
BCL2L11	BID	0.982	HBM	SLC25A37	0.432	C3	HRG	0.848
BCL2L11	EZH2	0.441	HBM	SLC25A39	0.542	C3	TTR	0.782
BCL2L11	GSK3B	0.574	HBQ1	STRADB	0.531	C3	FGB	0.453
BCL2L11	PMAIP1	0.996	HBQ1	SLC25A37	0.591	C3	RBP4	0.453
BCL2L11	EIF4EBP1	0.416	HBQ1	SLC25A39	0.652	C3	FGG	0.465
BCL2L11	STAT5A	0.513	HBQ1	KLF1	0.652	C3	SERPINA3	0.581
BCL2L11	SMAD4	0.692	HBQ1	SLC4A1	0.699	C3	FGA	0.613
BCL2L11	BMF	0.901	HEPH	IREB2	0.534	C3	ITIH2	0.622
BCL2L11	STAT1	0.406	HEPH	SLC40A1	0.992	C3	SERPINC1	0.629
BCL2L11	MCL1	0.999	HEPH	HJV	0.665	C3	C9	0.642
BCL2L11	PRDM1	0.404	HEPH	SLC39A14	0.485	C3	GAPDH	0.666
BCL2L11	JUN	0.778	HEPH	TFRC	0.663	C3	HPR	0.683
BCL2L11	PTEN	0.684	HEPH	STEAP3	0.53	C3	TF	0.683
BCL2L11	HDAC1	0.422	HEPH	SLC39A8	0.423	C3	CP	0.751
BCL2L11	SRC	0.748	HEPH	SLC11A2	0.835	C3	GC	0.768
BCL2L11	IRF4	0.427	HEPH	TMPRSS6	0.407	C3	ORM2	0.772
BCL2L11	JAK2	0.643	HEPH	HFE	0.649	C3	ORM1	0.775
BCL2L11	RELA	0.416	HEPH	TFR2	0.723	C3	CLU	0.803
BCL2L11	CD44	0.446	HEPH	SLC46A1	0.488	C3	KNG1	0.804
BCL2L11	RPS6KA1	0.462	HFE	IREB2	0.593	C3	HPX	0.841
BCL2L11	CDK1	0.469	HFE	SLC40A1	0.921	C3	SERPINA1	0.859
BCL2L11	ESR1	0.47	HFE	HJV	0.998	C3	HP	0.862
BCL2L11	HIF1A	0.506	HFE	SLC39A14	0.577	C3	F2	0.874
BCL2L11	IL6	0.508	HFE	TFRC	0.999	C3	PLG	0.978
BCL2L11	CTNNB1	0.525	HFE	STEAP3	0.451	C9	VTN	0.957
BCL2L11	CDKN2A	0.541	HFE	SLC11A2	0.897	C9	HRG	0.557
BCL2L11	RAF1	0.654	HFE	TMPRSS6	0.933	C9	TTR	0.413
BCL2L11	MYC	0.665	HFE	TFR2	0.999	C9	ORM1	0.497
BCL2L11	CDKN1A	0.726	HJV	IREB2	0.57	C9	HPR	0.423
BCL2L11	RTL10	0.877	HJV	SLC40A1	0.904	C9	SERPINA3	0.466
BCL2L2	BIK	0.991	HJV	SLC46A1	0.418	C9	SERPINA1	0.48
BCL2L2	CCND1	0.444	HJV	STEAP3	0.511	C9	KNG1	0.511
BCL2L2	JUN	0.402	HJV	SLC39A14	0.517	C9	F2	0.524
BCL2L2	PTEN	0.41	HJV	SLC11A2	0.804	C9	CP	0.565
BCL2L2	EGFR	0.419	HJV	TFRC	0.994	C9	HP	0.567
BCL2L2	CDKN1A	0.431	HJV	TMPRSS6	0.997	C9	TF	0.645
BCL2L2	MYC	0.434	HJV	TFR2	0.999	C9	HPX	0.645
BCL2L2	PPP1CA	0.644	IBA57	IREB2	0.457	C9	FGG	0.675
BCL2L2	TP53	0.718	IBA57	SLC25A38	0.429	C9	FGB	0.702
BCL2L2	CASP3	0.749	IBA57	SLC25A28	0.468	C9	FGA	0.731
BCL2L2	RTL10	0.868	IBA57	SLC25A37	0.496	C9	SERPINC1	0.735
BCL2L2	BID	0.932	IBA57	SLC25A39	0.547	C9	PLG	0.757
BCL2L2	HRK	0.98	IBA57	ISCA1	0.993	C9	CLU	0.797
BCL2L2	MCL1	0.988	IREB2	TMPRSS6	0.4	CLU	VTN	0.962
BCL2L2	BMF	0.996	IREB2	ISCA1	0.447	CLU	TTR	0.885
BCL2L2	PMAIP1	0.998	IREB2	SLC39A14	0.517	CLU	ORM1	0.854
BCL3	TP53	0.407	IREB2	SLC25A38	0.59	CLU	CP	0.794
BCL3	STAT5A	0.411	IREB2	SLC25A37	0.614	CLU	HPX	0.743
BCL3	SMAD2	0.412	IREB2	STEAP3	0.621	CLU	FGB	0.659
BCL3	MAPK1	0.467	IREB2	SLC25A28	0.633	CLU	PLG	0.523
BCL3	ESR1	0.469	IREB2	TFR2	0.779	CLU	RBP4	0.419
BCL3	MUC1	0.469	IREB2	SLC40A1	0.829	CLU	SERPINC1	0.427
BCL3	CCND1	0.477	IREB2	SLC11A2	0.922	CLU	KNG1	0.473
BCL3	CTNNB1	0.478	IREB2	TFRC	0.959	CLU	ITIH2	0.571
BCL3	TGFB1	0.513	ISCA1	SLC25A28	0.477	CLU	GAPDH	0.579
BCL3	EP300	0.522	ISCA1	SLC25A38	0.435	CLU	FGA	0.596
BCL3	ERBB2	0.523	ISCA1	SLC25A37	0.5	CLU	TF	0.63
BCL3	TRAF6	0.575	ISCA1	SLC25A39	0.637	CLU	SERPINA3	0.648
BCL3	TNFAIP3	0.587	KLF1	SLC4A1	0.786	CLU	ORM2	0.699
BCL3	MYC	0.642	KLF1	TFRC	0.54	CLU	GC	0.745
BCL3	SOCS3	0.666	KLF1	SLC25A37	0.568	CLU	HP	0.804
BCL3	GSK3B	0.671	KLF1	SPTA1	0.703	CLU	HPR	0.851
BCL3	STAT3	0.697	PRR9	TRNT1	0.795	CLU	SERPINA1	0.896
BCL3	STAT1	0.75	RHCE	SLC4A1	0.88	CP	VTN	0.419
BCL3	JUN	0.758	SLC11A2	SLC40A1	0.987	CP	HRG	0.662
BCL3	IL6	0.761	SLC11A2	SLC25A28	0.627	CP	TTR	0.827
BCL3	FOS	0.856	SLC11A2	SLC39A14	0.934	CP	ORM1	0.923
BCL3	HDAC1	0.909	SLC11A2	TFRC	0.96	CP	FGG	0.463
BCL3	RELA	0.951	SLC11A2	STEAP3	0.804	CP	RBP4	0.484
BCL3	NFKB1	0.999	SLC11A2	SLC39A8	0.773	CP	FGA	0.559
BID	BIK	0.535	SLC11A2	SLC25A37	0.697	CP	PLG	0.576
BID	HRK	0.475	SLC11A2	TMPRSS6	0.697	CP	GAPDH	0.586
BID	TP53	0.856	SLC11A2	SLC46A1	0.704	CP	FGB	0.592
BID	CASP3	0.827	SLC11A2	TFR2	0.838	CP	HPR	0.632
BID	BMF	0.471	SLC19A2	TRNT1	0.409	CP	SERPINC1	0.642
BID	RTL10	0.507	SLC19A2	SLC46A1	0.484	CP	KNG1	0.662
BID	PMAIP1	0.958	SLC19A2	SLC25A38	0.578	CP	ITIH2	0.669
BID	MCL1	0.996	SLC25A28	SLC40A1	0.563	CP	GC	0.68
BIK	JAK2	0.457	SLC25A28	SLC39A14	0.435	CP	TFR2	0.688
BIK	TP53	0.479	SLC25A28	TMPRSS6	0.442	CP	TFRC	0.689
BIK	CASP3	0.483	SLC25A28	STEAP3	0.444	CP	F2	0.703
BIK	CDK1	0.485	SLC25A28	SLC25A37	0.484	CP	HFE	0.727
BIK	RTL10	0.669	SLC25A28	TFRC	0.632	CP	SERPINA3	0.822
BIK	PMAIP1	0.93	SLC25A37	SLC40A1	0.616	CP	TF	0.835
BIK	BMF	0.95	SLC25A37	SLC4A1	0.58	CP	HPX	0.88
BIK	HRK	0.968	SLC25A37	SLC25A39	0.533	CP	ORM2	0.908
BIK	MCL1	0.984	SLC25A37	SLC39A14	0.474	CP	SERPINA1	0.944
BMF	HRK	0.832	SLC25A37	TFRC	0.697	CP	HP	0.947
BMF	STAT3	0.435	SLC25A37	STEAP3	0.594	CSN2	LALBA	0.984
BMF	TP53	0.45	SLC25A37	TFR2	0.47	CSN2	PLG	0.584
BMF	CASP3	0.501	SLC25A38	TRNT1	0.456	CSN2	GAPDH	0.564
BMF	PMAIP1	0.855	SLC25A38	TFRC	0.637	CSN2	TF	0.586
BMF	HDAC1	0.405	SLC25A38	STEAP3	0.481	F2	VTN	0.688
BMF	RTL10	0.716	SLC25A39	STRADB	0.689	F2	HRG	0.837
BMF	MCL1	0.97	SLC25A39	SLC4A1	0.633	F2	TTR	0.724
BMPR1B	TGFB1	0.511	SLC39A14	SLC40A1	0.788	F2	ORM1	0.604
BMPR1B	SMAD2	0.963	SLC39A14	TFR2	0.583	F2	HPX	0.716
BMPR1B	EGFR	0.401	SLC39A14	STEAP3	0.621	F2	FGB	0.999
BMPR1B	EZH2	0.432	SLC39A14	TFRC	0.785	F2	HP	0.437
BMPR1B	SMAD4	0.906	SLC39A14	SLC39A8	0.911	F2	RBP4	0.52
BMPR1B	NTRK3	0.492	SLC39A8	SLC40A1	0.529	F2	ORM2	0.587
BMPR1B	PTEN	0.444	SLC39A8	TFRC	0.585	F2	TF	0.725
BMPR1B	RELA	0.426	SLC39A8	STEAP3	0.513	F2	SERPINA1	0.79
BMPR1B	IL6	0.474	SLC40A1	SLC46A1	0.578	F2	GC	0.792
BMPR1B	TRAF6	0.409	SLC40A1	TMPRSS6	0.608	F2	PLG	0.826
BMPR1B	CTNNB1	0.619	SLC40A1	STEAP3	0.69	F2	ITIH2	0.852
BTG2	CCND1	0.635	SLC40A1	TFRC	0.936	F2	KNG1	0.891
BTG2	EGF	0.431	SLC40A1	TFR2	0.959	F2	FGA	0.999
BTG2	TP53	0.888	SLC46A1	TFRC	0.448	F2	SERPINC1	0.999
BTG2	MYC	0.403	SLC46A1	STEAP3	0.456	F2	FGG	0.999
BTG2	TP53INP1	0.406	SLC46A1	TFR2	0.477	FGA	VTN	0.72
BTG2	PTEN	0.407	SLC4A1	STRADB	0.569	FGA	HRG	0.936
BTG2	HDAC1	0.486	SLC4A1	SPTBN5	0.553	FGA	TTR	0.773
BTG2	SOCS3	0.519	SLC4A1	SPTB	0.581	FGA	ORM1	0.747
BTG2	JUN	0.578	SLC4A1	SPTA1	0.865	FGA	HPX	0.791
BTG2	CDKN1A	0.621	SPTA1	SPTBN5	0.957	FGA	FGB	0.999
BTG2	FOS	0.696	SPTA1	SPTB	0.999	FGA	PLG	0.965
CASP3	CD4	0.772	SPTB	SPTBN5	0.749	FGA	FGG	0.999
CASP3	MAPK1	0.961	STEAP3	TFRC	0.832	FGA	HP	0.531
CASP3	MMP2	0.713	STEAP3	TMPRSS6	0.414	FGA	ITIH2	0.811
CASP3	TGFB1	0.706	STEAP3	TFR2	0.647	FGA	SERPINC1	0.98
CASP3	NFKB1	0.821	TFR2	TFRC	0.909	FGA	RBP4	0.478
CASP3	CCND1	0.847	TFR2	TMPRSS6	0.919	FGA	MIS12	0.78
CASP3	GLI1	0.473	TFRC	TMPRSS6	0.858	FGA	TFRC	0.483
CASP3	NANOG	0.561				FGA	TF	0.598
CASP3	MAPK14	0.817				FGA	ORM2	0.751
CASP3	SMO	0.4				FGA	SERPINA1	0.831
CASP3	EPO	0.542				FGA	GC	0.779
CASP3	KRAS	0.645				FGA	SERPINA3	0.491
CASP3	CCNB1	0.798				FGA	KNG1	0.908
CASP3	HRK	0.507				FGB	VTN	0.561
CASP3	POU5F1	0.598				FGB	HRG	0.851
CASP3	MMP13	0.592				FGB	TTR	0.574
CASP3	SMAD2	0.689				FGB	ORM1	0.818
CASP3	MAPK3	0.985				FGB	HPX	0.712
CASP3	EP300	0.426				FGB	RBP4	0.438
CASP3	PIK3CA	0.556				FGB	TFRC	0.445
CASP3	FGF2	0.671				FGB	ORM2	0.566
CASP3	STAT3	0.804				FGB	SERPINA3	0.59
CASP3	ENPEP	0.487				FGB	TF	0.612
CASP3	EGF	0.801				FGB	ITIH2	0.704
CASP3	ERBB3	0.467				FGB	HP	0.751
CASP3	RB1	0.751				FGB	MIS12	0.78
CASP3	TP53	0.956				FGB	SERPINA1	0.81
CASP3	ERBB2	0.687				FGB	KNG1	0.864
CASP3	EGFR	0.747				FGB	GC	0.931
CASP3	KIT	0.563				FGB	PLG	0.948
CASP3	HK2	0.448				FGB	SERPINC1	0.954
CASP3	STAT5B	0.561				FGB	FGG	0.999
CASP3	FOS	0.749				FGG	VTN	0.721
CASP3	PIK3R1	0.405				FGG	HRG	0.874
CASP3	SOCS3	0.438				FGG	TTR	0.655
CASP3	SPHK1	0.456				FGG	ORM1	0.791
CASP3	CDH5	0.464				FGG	HPX	0.71
CASP3	RPS6KA1	0.494				FGG	PLG	0.878
CASP3	SMAD4	0.517				FGG	SERPINA3	0.499
CASP3	PGR	0.518				FGG	RBP4	0.512
CASP3	EZH2	0.519				FGG	HPR	0.594
CASP3	RAF1	0.528				FGG	TF	0.658
CASP3	JAK1	0.534				FGG	ITIH2	0.689
CASP3	TRAF6	0.548				FGG	ORM2	0.721
CASP3	STAT5A	0.571				FGG	HP	0.858
CASP3	EIF4EBP1	0.583				FGG	GC	0.868
CASP3	RELA	0.607				FGG	SERPINA1	0.886
CASP3	CDKN2A	0.615				FGG	KNG1	0.917
CASP3	RTL10	0.642				FGG	SERPINC1	0.921
CASP3	IGF2	0.648				GAPDH	VTN	0.642
CASP3	CD44	0.653				GAPDH	TTR	0.477
CASP3	SRC	0.685				GAPDH	LALBA	0.511
CASP3	JAK2	0.691				GAPDH	PLG	0.99
CASP3	ESR1	0.692				GAPDH	TFRC	0.753
CASP3	GSS	0.722				GAPDH	SERPINA1	0.438
CASP3	NES	0.737				GAPDH	TF	0.544
CASP3	HDAC1	0.738				GC	VTN	0.532
CASP3	PMAIP1	0.743				GC	HRG	0.706
CASP3	GSK3B	0.747				GC	TTR	0.899
CASP3	PTEN	0.748				GC	ORM1	0.785
CASP3	HIF1A	0.766				GC	HPX	0.827
CASP3	STAT1	0.78				GC	PLG	0.719
CASP3	JUN	0.809				GC	HP	0.906
CASP3	CDK1	0.862				GC	ITIH2	0.492
CASP3	IL6	0.881				GC	SERPINC1	0.84
CASP3	MYC	0.881				GC	RBP4	0.749
CASP3	MCL1	0.911				GC	TF	0.811
CASP3	CTNNB1	0.965				GC	ORM2	0.726
CASP3	CDKN1A	0.996				GC	SERPINA1	0.876
CBFB	MAPK1	0.425				GC	HPR	0.484
CBFB	CSNK2A1	0.562				GC	SERPINA3	0.598
CBFB	TGFB1	0.481				GC	KNG1	0.647
CBFB	CCND1	0.552				HFE	HJV	0.998
CBFB	KRAS	0.528				HFE	TFRC	0.999
CBFB	CCNB1	0.427				HFE	TF	0.791
CBFB	MMP13	0.794				HFE	SERPINA1	0.423
CBFB	SMAD2	0.453				HFE	TFR2	0.999
CBFB	CREBBP	0.607				HJV	HP	0.537
CBFB	MAPK3	0.452				HJV	TF	0.737
CBFB	EP300	0.8				HJV	TFRC	0.994
CBFB	RB1	0.56				HJV	TFR2	0.999
CBFB	TP53	0.594				HP	VTN	0.453
CBFB	KIT	0.487				HP	HRG	0.601
CBFB	STAT5B	0.466				HP	TTR	0.871
CBFB	RUNX1	0.999				HP	STATH	0.457
CBFB	SOCS3	0.763				HP	ORM1	0.973
CBFB	SMAD4	0.581				HP	HPX	0.994
CBFB	IKZF3	0.438				HP	PLG	0.416
CBFB	STAT1	0.584				HP	ITIH2	0.445
CBFB	HDAC1	0.616				HP	SERPINC1	0.63
CBFB	SRC	0.546				HP	TFRC	0.661
CBFB	IRF4	0.472				HP	KNG1	0.678
CBFB	ETS1	0.825				HP	RBP4	0.734
CBFB	CDK1	0.457				HP	MIS12	0.781
CBFB	CDKN1A	0.61				HP	TF	0.805
CBFB	ESR1	0.567				HP	SERPINA3	0.873
CCNB1	MAPK1	0.439				HP	ORM2	0.952
CCNB1	MMP2	0.488				HP	SERPINA1	0.961
CCNB1	NFKB1	0.415				HP	HPR	0.964
CCNB1	CCND1	0.797				HPR	HRG	0.536
CCNB1	GLI1	0.411				HPR	ORM1	0.544
CCNB1	NANOG	0.406				HPR	HPX	0.599
CCNB1	MAPK14	0.406				HPR	ITIH2	0.442
CCNB1	KRAS	0.476				HPR	TF	0.65
CCNB1	PPP1CA	0.42				HPR	ORM2	0.548
CCNB1	FOS	0.432				HPR	SERPINA1	0.762
CCNB1	EIF4EBP1	0.434				HPR	SERPINA3	0.403
CCNB1	SRC	0.437				HPR	KNG1	0.511
CCNB1	SET	0.44				HPX	VTN	0.739
CCNB1	POU5F1	0.446				HPX	HRG	0.619
CCNB1	PMAIP1	0.446				HPX	TTR	0.793
CCNB1	PGR	0.466				HPX	ORM1	0.778
CCNB1	EGF	0.49				HPX	TFR2	0.485
CCNB1	GSK3B	0.498				HPX	RBP4	0.496
CCNB1	E2F2	0.515				HPX	ITIH2	0.526
CCNB1	MCL1	0.558				HPX	KNG1	0.627
CCNB1	JUN	0.561				HPX	SERPINA3	0.661
CCNB1	STAT1	0.578				HPX	TFRC	0.668
CCNB1	ESR1	0.585				HPX	SERPINC1	0.762
CCNB1	PTEN	0.585				HPX	PLG	0.811
CCNB1	HDAC1	0.586				HPX	ORM2	0.817
CCNB1	MAPK3	0.593				HPX	TF	0.852
CCNB1	EZH2	0.595				HPX	SERPINA1	0.897
CCNB1	ERBB2	0.607				HRG	VTN	0.748
CCNB1	IL6	0.609				HRG	SERPINA3	0.427
CCNB1	E2F3	0.61				HRG	ORM2	0.476
CCNB1	STAT3	0.613				HRG	TTR	0.512
CCNB1	CTNNB1	0.624				HRG	ORM1	0.52
CCNB1	HIF1A	0.634				HRG	ITIH2	0.583
CCNB1	RELA	0.735				HRG	TF	0.69
CCNB1	RB1	0.768				HRG	SERPINA1	0.809
CCNB1	CDKN2A	0.772				HRG	SERPINC1	0.898
CCNB1	EGFR	0.804				HRG	KNG1	0.972
CCNB1	EP300	0.816				HRG	PLG	0.999
CCNB1	MYC	0.872				ITIH2	VTN	0.758
CCNB1	TP53	0.914				ITIH2	TTR	0.479
CCNB1	CDKN1A	0.977				ITIH2	ORM1	0.513
CCNB1	CDK1	0.999				ITIH2	SERPINA3	0.471
CCND1	CD4	0.781				ITIH2	KNG1	0.477
CCND1	MAPK1	0.683				ITIH2	ORM2	0.514
CCND1	CSNK2A1	0.546				ITIH2	SERPINC1	0.645
CCND1	MMP2	0.738				ITIH2	SERPINA1	0.685
CCND1	TGFB1	0.645				ITIH2	TF	0.733
CCND1	NFKB1	0.668				KNG1	VTN	0.803
CCND1	LIN28A	0.4				KNG1	TTR	0.656
CCND1	DUSP6	0.406				KNG1	ORM1	0.497
CCND1	MMP13	0.411				KNG1	PLG	0.898
CCND1	PPP1CA	0.415				KNG1	SERPINC1	0.758
CCND1	IRF4	0.418				KNG1	TFRC	0.501
CCND1	ETS1	0.432				KNG1	TF	0.695
CCND1	SOCS3	0.441				KNG1	ORM2	0.448
CCND1	KRT7	0.442				KNG1	SERPINA1	0.943
CCND1	DKK3	0.466				KNG1	SERPINA3	0.429
CCND1	SHC1	0.469				LALBA	TF	0.593
CCND1	PIK3R1	0.474				MIS12	TF	0.78
CCND1	MUC1	0.493				MIS12	SERPINA1	0.78
CCND1	RPS6KA1	0.493				ORM1	VTN	0.426
CCND1	JAK1	0.517				ORM1	TTR	0.85
CCND1	HMGA2	0.532				ORM1	PLG	0.407
CCND1	HRK	0.534				ORM1	RBP4	0.533
CCND1	IGF2	0.546				ORM1	TFRC	0.616
CCND1	MAPK14	0.576				ORM1	SERPINC1	0.644
CCND1	RAF1	0.581				ORM1	TF	0.731
CCND1	SMO	0.585				ORM1	SERPINA3	0.918
CCND1	EIF4EBP1	0.592				ORM1	SERPINA1	0.979
CCND1	STAT5B	0.602				ORM1	ORM2	0.999
CCND1	STAT5A	0.603				ORM2	TTR	0.856
CCND1	ERBB3	0.606				ORM2	SERPINC1	0.633
CCND1	POU5F1	0.612				ORM2	RBP4	0.661
CCND1	SMAD4	0.613				ORM2	TFRC	0.628
CCND1	EZH2	0.623				ORM2	TF	0.582
CCND1	GLI1	0.633				ORM2	SERPINA3	0.903
CCND1	FGF2	0.651				ORM2	SERPINA1	0.972
CCND1	PMAIP1	0.667				PLG	VTN	0.995
CCND1	FGFR2	0.679				PLG	TTR	0.506
CCND1	CD44	0.696				PLG	RBP4	0.423
CCND1	PIK3CA	0.704				PLG	SERPINA3	0.468
CCND1	EGF	0.731				PLG	TF	0.623
CCND1	RUNX1	0.733				PLG	SERPINA1	0.819
CCND1	SMAD2	0.743				PLG	SERPINC1	0.992
CCND1	MAPK3	0.744				RBP4	VTN	0.506
CCND1	NANOG	0.746				RBP4	TTR	0.999
CCND1	KIT	0.749				RBP4	SERPINC1	0.44
CCND1	IL6	0.763				RBP4	TF	0.625
CCND1	STAT1	0.783				RBP4	SERPINA1	0.679
CCND1	RELA	0.791				SERPINA1	VTN	0.718
CCND1	NES	0.802				SERPINA1	TTR	0.961
CCND1	FOXA1	0.832				SERPINA1	SERPINC1	0.68
CCND1	HDAC1	0.833				SERPINA1	TFRC	0.538
CCND1	PGR	0.834				SERPINA1	TF	0.848
CCND1	KRAS	0.835				SERPINA1	SERPINA3	0.68
CCND1	MCL1	0.837				SERPINA3	VTN	0.451
CCND1	EGFR	0.841				SERPINA3	TTR	0.82
CCND1	JAK2	0.852				SERPINA3	SERPINC1	0.617
CCND1	PTEN	0.855				SERPINA3	TF	0.622
CCND1	E2F2	0.871				SERPINC1	VTN	0.949
CCND1	SRC	0.875				SERPINC1	TTR	0.681
CCND1	HIF1A	0.876				SERPINC1	TF	0.554
CCND1	E2F3	0.88				SRPRB	TF	0.587
CCND1	ERBB2	0.904				STATH	TF	0.541
CCND1	JUN	0.919				TF	VTN	0.644
CCND1	FOS	0.942				TF	TTR	0.817
CCND1	TP53	0.946				TF	TFRC	0.999
CCND1	MYC	0.969				TF	TFR2	0.837
CCND1	CTNNB1	0.972				TFR2	TFRC	0.909
CCND1	EP300	0.974				TFRC	VTN	0.517
CCND1	STAT3	0.98				TTR	VTN	0.668
CCND1	CREBBP	0.986
CCND1	GSK3B	0.987
CCND1	ESR1	0.997
CCND1	RB1	0.998
CCND1	CDK1	0.998
CCND1	CDKN2A	0.998
CCND1	CDKN1A	0.999
CCNJ	MEGF9	0.571
CCNJ	CDK1	0.41
CD4	PGR	0.4
CD4	SMAD4	0.406
CD4	CDH5	0.408
CD4	CDKN1A	0.409
CD4	IKZF4	0.412
CD4	GSK3B	0.429
CD4	HDAC1	0.438
CD4	TET2	0.446
CD4	ETS1	0.456
CD4	EP300	0.457
CD4	TNFAIP3	0.464
CD4	IKZF3	0.481
CD4	EZH2	0.481
CD4	PIK3R1	0.499
CD4	PIK3CD	0.499
CD4	MCL1	0.503
CD4	SMAD2	0.507
CD4	FGF2	0.51
CD4	EPO	0.516
CD4	MMP2	0.517
CD4	IKZF2	0.537
CD4	RELA	0.546
CD4	ESR1	0.55
CD4	CDKN2A	0.565
CD4	EGF	0.583
CD4	KRAS	0.589
CD4	RUNX1	0.591
CD4	MAPK1	0.594
CD4	PTEN	0.602
CD4	MX1	0.61
CD4	TRAF6	0.62
CD4	MUC1	0.622
CD4	HIF1A	0.622
CD4	ICAM2	0.625
CD4	JUN	0.626
CD4	JAK2	0.635
CD4	EGFR	0.64
CD4	FOS	0.663
CD4	MYC	0.663
CD4	IL6R	0.67
CD4	PRDM1	0.676
CD4	ERBB2	0.676
CD4	MAPK14	0.69
CD4	CTNNB1	0.7
CD4	TP53	0.703
CD4	MAPK3	0.71
CD4	SOCS3	0.712
CD4	SRC	0.728
CD4	JAK1	0.74
CD4	IRF4	0.745
CD4	KIT	0.778
CD4	STAT5B	0.833
CD4	STAT5A	0.843
CD4	NFKB1	0.858
CD4	TGFB1	0.87
CD4	STAT1	0.891
CD4	STAT3	0.892
CD4	CD44	0.95
CD4	IL6	0.966
CD4	ENPEP	0.994
CD44	MMP2	0.971
CD44	TGFB1	0.747
CD44	NFKB1	0.642
CD44	GLI1	0.577
CD44	NANOG	0.987
CD44	LIF	0.433
CD44	SMO	0.446
CD44	KRAS	0.654
CD44	POU5F1	0.819
CD44	MMP13	0.662
CD44	SMAD2	0.702
CD44	MAPK3	0.751
CD44	EP300	0.519
CD44	PIK3CA	0.632
CD44	GPC1	0.876
CD44	FGF2	0.993
CD44	STAT3	0.802
CD44	EGF	0.922
CD44	ERBB3	0.434
CD44	TP53	0.876
CD44	ERBB2	0.999
CD44	EGFR	0.998
CD44	KIT	0.794
CD44	STAT5B	0.516
CD44	RUNX1	0.583
CD44	FOS	0.643
CD44	EZH2	0.494
CD44	GSK3B	0.574
CD44	PGR	0.569
CD44	KRT7	0.467
CD44	STAT5A	0.536
CD44	SMAD4	0.493
CD44	IKZF3	0.401
CD44	STAT1	0.842
CD44	NES	0.888
CD44	IL6R	0.443
CD44	MCL1	0.497
CD44	PRDM1	0.52
CD44	JUN	0.6
CD44	PTEN	0.754
CD44	SRC	0.972
CD44	LIN28A	0.455
CD44	IRF4	0.513
CD44	JAK2	0.485
CD44	ETS1	0.461
CD44	CDK1	0.593
CD44	CDKN1A	0.494
CD44	IL6	0.821
CD44	IGF2	0.41
CD44	JAK1	0.435
CD44	CDH5	0.596
CD44	CDKN2A	0.614
CD44	HIF1A	0.648
CD44	HMGA2	0.657
CD44	FGFR2	0.709
CD44	ESR1	0.769
CD44	MYC	0.772
CD44	MUC1	0.818
CD44	CTNNB1	0.846
CD44	ICAM2	0.851
CDH5	MMP2	0.521
CDH5	TGFB1	0.579
CDH5	NANOG	0.463
CDH5	POU5F1	0.491
CDH5	SMAD2	0.436
CDH5	MAPK3	0.554
CDH5	FGF2	0.675
CDH5	STAT3	0.403
CDH5	EGF	0.544
CDH5	TP53	0.402
CDH5	EGFR	0.736
CDH5	KIT	0.723
CDH5	RUNX1	0.517
CDH5	NES	0.676
CDH5	HDAC1	0.402
CDH5	SRC	0.826
CDH5	ETS1	0.447
CDH5	IL6	0.586
CDH5	SHC1	0.428
CDH5	ICAM2	0.685
CDH5	HIF1A	0.606
CDH5	MYC	0.46
CDH5	CTNNB1	0.999
CDK1	MAPK1	0.693
CDK1	CSNK2A1	0.585
CDK1	NFKB1	0.546
CDK1	MAPK14	0.552
CDK1	FOXA1	0.787
CDK1	KRAS	0.727
CDK1	POU5F1	0.669
CDK1	SMAD2	0.579
CDK1	CREBBP	0.533
CDK1	E2F3	0.512
CDK1	EP300	0.726
CDK1	STAT3	0.554
CDK1	EGF	0.5
CDK1	RB1	0.995
CDK1	TP53	0.962
CDK1	ERBB2	0.517
CDK1	EGFR	0.849
CDK1	RUNX1	0.476
CDK1	FOS	0.639
CDK1	EZH2	0.965
CDK1	GSK3B	0.493
CDK1	PPP1CA	0.557
CDK1	PMAIP1	0.458
CDK1	SIRT7	0.42
CDK1	EIF4EBP1	0.41
CDK1	STAT1	0.417
CDK1	E2F2	0.597
CDK1	MCL1	0.79
CDK1	JUN	0.778
CDK1	PTEN	0.616
CDK1	HDAC1	0.84
CDK1	SRC	0.659
CDK1	ESR1	0.544
CDK1	RELA	0.586
CDK1	HMGA2	0.588
CDK1	IL6	0.613
CDK1	HMGA1	0.694
CDK1	CTNNB1	0.7
CDK1	MYC	0.755
CDK1	HIF1A	0.793
CDK1	CDKN2A	0.818
CDK1	CDKN1A	0.998
CDKN1A	MAPK1	0.732
CDKN1A	MMP2	0.476
CDKN1A	TGFB1	0.605
CDKN1A	NFKB1	0.751
CDKN1A	CYP27B1	0.417
CDKN1A	NANOG	0.47
CDKN1A	MAPK14	0.591
CDKN1A	KRAS	0.579
CDKN1A	POU5F1	0.62
CDKN1A	SMAD2	0.542
CDKN1A	CREBBP	0.904
CDKN1A	E2F3	0.765
CDKN1A	MAPK3	0.608
CDKN1A	EP300	0.92
CDKN1A	PIK3CA	0.445
CDKN1A	FGF2	0.446
CDKN1A	STAT3	0.984
CDKN1A	EGF	0.57
CDKN1A	ERBB3	0.442
CDKN1A	RB1	0.876
CDKN1A	TP53	0.999
CDKN1A	ERBB2	0.588
CDKN1A	EGFR	0.752
CDKN1A	KIT	0.434
CDKN1A	STAT5B	0.887
CDKN1A	RUNX1	0.478
CDKN1A	FOS	0.753
CDKN1A	EZH2	0.739
CDKN1A	GSK3B	0.529
CDKN1A	PGR	0.555
CDKN1A	PMAIP1	0.666
CDKN1A	SOCS3	0.614
CDKN1A	STAT5A	0.848
CDKN1A	SMAD4	0.94
CDKN1A	TP53INP1	0.515
CDKN1A	STAT1	0.765
CDKN1A	E2F2	0.778
CDKN1A	MCL1	0.849
CDKN1A	JUN	0.831
CDKN1A	PTEN	0.792
CDKN1A	SET	0.664
CDKN1A	HDAC1	0.903
CDKN1A	SRC	0.697
CDKN1A	IRF4	0.56
CDKN1A	JAK2	0.64
CDKN1A	ETS1	0.533
CDKN1A	NCOR2	0.487
CDKN1A	RELA	0.745
CDKN1A	TNFAIP3	0.422
CDKN1A	JAK1	0.562
CDKN1A	PIK3R1	0.575
CDKN1A	HIF1A	0.609
CDKN1A	CTNNB1	0.625
CDKN1A	IL6	0.633
CDKN1A	ESR1	0.842
CDKN1A	CDKN2A	0.966
CDKN1A	MYC	0.981
CDKN2A	MAPK1	0.846
CDKN2A	MMP2	0.474
CDKN2A	TGFB1	0.572
CDKN2A	NFKB1	0.571
CDKN2A	GLI1	0.459
CDKN2A	NANOG	0.485
CDKN2A	MAPK14	0.944
CDKN2A	FOXA1	0.453
CDKN2A	KRAS	0.992
CDKN2A	POU5F1	0.51
CDKN2A	SMAD2	0.608
CDKN2A	CREBBP	0.751
CDKN2A	E2F3	0.666
CDKN2A	MAPK3	0.651
CDKN2A	EP300	0.859
CDKN2A	PIK3CA	0.791
CDKN2A	FGF2	0.486
CDKN2A	STAT3	0.617
CDKN2A	EGF	0.596
CDKN2A	ERBB3	0.659
CDKN2A	RB1	0.843
CDKN2A	TP53	0.999
CDKN2A	ERBB2	0.773
CDKN2A	EGFR	0.91
CDKN2A	PIGF	0.434
CDKN2A	KIT	0.669
CDKN2A	STAT5B	0.408
CDKN2A	RUNX1	0.698
CDKN2A	FOS	0.489
CDKN2A	EZH2	0.813
CDKN2A	GSK3B	0.501
CDKN2A	PGR	0.572
CDKN2A	PMAIP1	0.509
CDKN2A	KRT7	0.617
CDKN2A	STAT5A	0.421
CDKN2A	SMAD4	0.851
CDKN2A	NTRK3	0.41
CDKN2A	STAT1	0.441
CDKN2A	E2F2	0.648
CDKN2A	NES	0.47
CDKN2A	MCL1	0.544
CDKN2A	JUN	0.779
CDKN2A	PTEN	0.923
CDKN2A	HDAC1	0.794
CDKN2A	SRC	0.745
CDKN2A	JAK2	0.599
CDKN2A	ETS1	0.786
CDKN2A	RELA	0.851
CDKN2A	IL6	0.621
CDKN2A	IGF2	0.582
CDKN2A	RAF1	0.557
CDKN2A	ESR1	0.667
CDKN2A	FGFR2	0.592
CDKN2A	JAK1	0.462
CDKN2A	HMGA2	0.508
CDKN2A	PIK3R1	0.525
CDKN2A	TET2	0.556
CDKN2A	MUC1	0.645
CDKN2A	CTNNB1	0.93
CDKN2A	HIF1A	0.956
CDKN2A	MYC	0.998
CPSF6	CREBBP	0.608
CPSF6	PIK3CA	0.534
CPSF6	FGF2	0.401
CPSF6	STAT3	0.522
CPSF6	TP53	0.422
CPSF6	HDAC1	0.469
CPSF6	STAT5A	0.499
CPSF6	PIK3R1	0.5
CPSF6	STAT1	0.529
CPSF6	STAT5B	0.532
CREBBP	MAPK1	0.803
CREBBP	CSNK2A1	0.623
CREBBP	TGFB1	0.499
CREBBP	NFKB1	0.913
CREBBP	CYP27B1	0.653
CREBBP	MAPK14	0.493
CREBBP	EPO	0.611
CREBBP	KRAS	0.502
CREBBP	SMAD2	0.986
CREBBP	IL6	0.416
CREBBP	TNFAIP3	0.446
CREBBP	JAK2	0.451
CREBBP	MAP2K7	0.46
CREBBP	IRF4	0.463
CREBBP	JAK1	0.472
CREBBP	SOCS3	0.474
CREBBP	SET	0.528
CREBBP	TET2	0.532
CREBBP	RB1	0.545
CREBBP	PTEN	0.552
CREBBP	PIAS3	0.563
CREBBP	HMGA1	0.578
CREBBP	GSK3B	0.603
CREBBP	PIK3R1	0.604
CREBBP	ERBB2	0.625
CREBBP	FGF2	0.63
CREBBP	KLF13	0.641
CREBBP	EGFR	0.653
CREBBP	PIK3CA	0.697
CREBBP	MAPK3	0.701
CREBBP	E2F3	0.802
CREBBP	EZH2	0.818
CREBBP	RPS6KA1	0.847
CREBBP	NCOR2	0.872
CREBBP	ETS1	0.895
CREBBP	SMAD4	0.917
CREBBP	STAT5B	0.934
CREBBP	STAT3	0.935
CREBBP	SRC	0.94
CREBBP	FOS	0.943
CREBBP	MYC	0.945
CREBBP	HDAC1	0.96
CREBBP	STAT5A	0.975
CREBBP	RUNX1	0.977
CREBBP	ESR1	0.993
CREBBP	JUN	0.994
CREBBP	CTNNB1	0.999
CREBBP	STAT1	0.999
CREBBP	HIF1A	0.999
CREBBP	RELA	0.999
CREBBP	TP53	0.999
CREBBP	EP300	0.999
CSNK2A1	MAPK1	0.649
CSNK2A1	HIF1A	0.414
CSNK2A1	SET	0.417
CSNK2A1	HMGA1	0.425
CSNK2A1	FGF2	0.425
CSNK2A1	POU5F1	0.451
CSNK2A1	FOS	0.457
CSNK2A1	EP300	0.47
CSNK2A1	KRAS	0.49
CSNK2A1	GSK3B	0.496
CSNK2A1	ESR1	0.504
CSNK2A1	RUNX1	0.548
CSNK2A1	NFKB1	0.565
CSNK2A1	MYC	0.575
CSNK2A1	RELA	0.589
CSNK2A1	RB1	0.589
CSNK2A1	PPP1CA	0.605
CSNK2A1	NANOG	0.608
CSNK2A1	SRC	0.623
CSNK2A1	MAPK14	0.643
CSNK2A1	JUN	0.701
CSNK2A1	CTNNB1	0.936
CSNK2A1	TP53	0.959
CSNK2A1	HDAC1	0.961
CSNK2A1	PTEN	0.971
CTNNB1	MAPK1	0.736
CTNNB1	MMP2	0.803
CTNNB1	TGFB1	0.789
CTNNB1	NFKB1	0.964
CTNNB1	GLI1	0.829
CTNNB1	NANOG	0.946
CTNNB1	MAPK14	0.838
CTNNB1	LIF	0.45
CTNNB1	SMO	0.65
CTNNB1	FOXA1	0.676
CTNNB1	KRAS	0.885
CTNNB1	POU5F1	0.999
CTNNB1	MMP13	0.596
CTNNB1	SMAD2	0.998
CTNNB1	E2F3	0.46
CTNNB1	MAPK3	0.873
CTNNB1	EP300	0.999
CTNNB1	PIK3CA	0.901
CTNNB1	GPC1	0.486
CTNNB1	MXD1	0.468
CTNNB1	FGF2	0.718
CTNNB1	STAT3	0.897
CTNNB1	EGF	0.868
CTNNB1	SFRP5	0.773
CTNNB1	ERBB3	0.707
CTNNB1	RB1	0.474
CTNNB1	TP53	0.927
CTNNB1	ERBB2	0.998
CTNNB1	EGFR	0.998
CTNNB1	KIT	0.687
CTNNB1	HK2	0.417
CTNNB1	STAT5B	0.717
CTNNB1	RUNX1	0.546
CTNNB1	FOS	0.618
CTNNB1	SPHK1	0.431
CTNNB1	EZH2	0.986
CTNNB1	GSK3B	0.999
CTNNB1	PGR	0.596
CTNNB1	KRT7	0.601
CTNNB1	SOCS3	0.424
CTNNB1	EIF4EBP1	0.4
CTNNB1	STAT5A	0.709
CTNNB1	SMAD4	0.998
CTNNB1	LIN28B	0.628
CTNNB1	NTRK3	0.444
CTNNB1	STAT1	0.725
CTNNB1	NES	0.626
CTNNB1	MCL1	0.749
CTNNB1	PRDM1	0.587
CTNNB1	JUN	0.898
CTNNB1	PTEN	0.943
CTNNB1	HDAC1	0.985
CTNNB1	SRC	0.999
CTNNB1	LIN28A	0.51
CTNNB1	JAK2	0.644
CTNNB1	ETS1	0.593
CTNNB1	RELA	0.92
CTNNB1	IL6	0.813
CTNNB1	IGF2	0.599
CTNNB1	SHC1	0.62
CTNNB1	RAF1	0.679
CTNNB1	ESR1	0.965
CTNNB1	FGFR2	0.636
CTNNB1	PIK3R1	0.858
CTNNB1	DKK3	0.68
CTNNB1	TRAF6	0.606
CTNNB1	RPS6KA1	0.472
CTNNB1	HMGA2	0.742
CTNNB1	HIF1A	0.998
CTNNB1	MYC	0.985
CTNNB1	TNFAIP3	0.468
CTNNB1	MUC1	0.998
CTNNB1	JAK1	0.554
CYP24A1	TP53	0.51
CYP24A1	CYP27B1	0.947
CYP27B1	MAPK1	0.427
CYP27B1	TGFB1	0.461
CYP27B1	NFKB1	0.497
CYP27B1	STAT1	0.402
CYP27B1	FOS	0.407
CYP27B1	IL6	0.445
CYP27B1	TP53	0.525
CYP27B1	MAPK3	0.529
CYP27B1	NCOR2	0.537
CYP27B1	MYC	0.611
CYP27B1	EP300	0.672
CYP27B1	SRC	0.807
DGAT1	LIPA	0.477
DKK3	SFRP5	0.658
DKK3	GSK3B	0.521
DKK3	IGF2	0.406
DRAM2	TP53	0.452
DUSP6	MAPK1	0.996
DUSP6	MAPK14	0.611
DUSP6	KRAS	0.501
DUSP6	MAPK3	0.985
DUSP6	ERBB3	0.545
DUSP6	TP53	0.618
DUSP6	EGFR	0.498
DUSP6	PTEN	0.402
DUSP6	FGFR2	0.405
DUSP6	RAF1	0.481
DUSP6	ETS1	0.555
DUSP6	JUN	0.676
DUSP6	FOS	0.743
E2F2	E2F3	0.962
E2F2	EP300	0.482
E2F2	RB1	0.999
E2F2	TP53	0.791
E2F2	FOS	0.462
E2F2	EZH2	0.718
E2F2	ETS1	0.4
E2F2	PTEN	0.456
E2F2	HDAC1	0.603
E2F2	MYC	0.814
E2F3	NFKB1	0.456
E2F3	KRAS	0.427
E2F3	HIF1A	0.407
E2F3	JUN	0.417
E2F3	ETS1	0.43
E2F3	EGFR	0.445
E2F3	ERBB2	0.463
E2F3	HDAC1	0.541
E2F3	PTEN	0.559
E2F3	EP300	0.645
E2F3	TP53	0.707
E2F3	EZH2	0.732
E2F3	MYC	0.754
E2F3	RB1	0.998
EGF	MAPK1	0.789
EGF	MMP2	0.657
EGF	TGFB1	0.904
EGF	EPOR	0.734
EGF	NFKB1	0.591
EGF	GLI1	0.614
EGF	NANOG	0.684
EGF	MAPK14	0.489
EGF	LIF	0.692
EGF	SMO	0.514
EGF	FOXA1	0.408
EGF	EPO	0.533
EGF	KRAS	0.854
EGF	POU5F1	0.698
EGF	MMP13	0.435
EGF	SMAD2	0.626
EGF	MAPK3	0.841
EGF	EP300	0.406
EGF	PIK3CA	0.746
EGF	GPC1	0.671
EGF	FGF2	0.969
EGF	STAT3	0.907
EGF	HDAC1	0.4
EGF	LIN28A	0.412
EGF	SPHK1	0.418
EGF	KRT7	0.422
EGF	RELA	0.425
EGF	MCL1	0.463
EGF	EZH2	0.472
EGF	STAT5A	0.512
EGF	STAT5B	0.513
EGF	RPS6KA1	0.551
EGF	STAT1	0.56
EGF	TRAF6	0.567
EGF	JAK1	0.572
EGF	JAK2	0.588
EGF	SMAD4	0.591
EGF	RAF1	0.603
EGF	MEGF9	0.615
EGF	GSK3B	0.632
EGF	IGF2	0.644
EGF	PGR	0.736
EGF	PTEN	0.746
EGF	MUC1	0.763
EGF	TP53	0.78
EGF	HIF1A	0.785
EGF	FOS	0.788
EGF	NES	0.789
EGF	ESR1	0.802
EGF	MYC	0.836
EGF	IL6R	0.857
EGF	IL6	0.89
EGF	JUN	0.89
EGF	PIK3R1	0.911
EGF	SRC	0.922
EGF	SHC1	0.924
EGF	FGFR2	0.936
EGF	KIT	0.973
EGF	ERBB2	0.999
EGF	EGFR	0.999
EGF	ERBB3	0.999
EGFR	MAPK1	0.612
EGFR	MMP2	0.693
EGFR	TGFB1	0.975
EGFR	EPOR	0.573
EGFR	NFKB1	0.837
EGFR	GLI1	0.566
EGFR	NANOG	0.547
EGFR	MAPK14	0.799
EGFR	LIF	0.765
EGFR	SMO	0.547
EGFR	FOXA1	0.592
EGFR	EPO	0.79
EGFR	KRAS	0.997
EGFR	POU5F1	0.575
EGFR	SMAD2	0.736
EGFR	MAPK3	0.528
EGFR	EP300	0.588
EGFR	PIK3CA	0.999
EGFR	GPC1	0.803
EGFR	FGF2	0.957
EGFR	STAT3	0.998
EGFR	ERBB3	0.999
EGFR	RB1	0.52
EGFR	TP53	0.943
EGFR	ERBB2	0.999
EGFR	PMAIP1	0.416
EGFR	KIT	0.428
EGFR	HK2	0.444
EGFR	MAP2K7	0.448
EGFR	HMGA2	0.459
EGFR	IRF4	0.525
EGFR	EIF4EBP1	0.542
EGFR	ETS1	0.545
EGFR	SGPL1	0.569
EGFR	GSK3B	0.574
EGFR	NES	0.582
EGFR	FGFR2	0.608
EGFR	KRT7	0.663
EGFR	MCL1	0.675
EGFR	IL6R	0.678
EGFR	RELA	0.701
EGFR	SMAD4	0.735
EGFR	EZH2	0.741
EGFR	HDAC1	0.765
EGFR	PGR	0.83
EGFR	SOCS3	0.841
EGFR	RAF1	0.848
EGFR	IGF2	0.854
EGFR	TRAF6	0.86
EGFR	JUN	0.871
EGFR	MYC	0.875
EGFR	HIF1A	0.934
EGFR	FOS	0.94
EGFR	PIK3CD	0.942
EGFR	PTEN	0.969
EGFR	JAK1	0.97
EGFR	STAT1	0.975
EGFR	IL6	0.979
EGFR	JAK2	0.986
EGFR	ESR1	0.988
EGFR	STAT5B	0.997
EGFR	PIK3R1	0.998
EGFR	STAT5A	0.998
EGFR	SHC1	0.999
EGFR	MUC1	0.999
EGFR	SRC	0.999
EIF4EBP1	MAPK1	0.978
EIF4EBP1	MAPK14	0.463
EIF4EBP1	KRAS	0.418
EIF4EBP1	MAPK3	0.957
EIF4EBP1	PIK3CA	0.58
EIF4EBP1	STAT3	0.473
EIF4EBP1	TP53	0.585
EIF4EBP1	ERBB2	0.525
EIF4EBP1	GSK3B	0.592
EIF4EBP1	MCL1	0.509
EIF4EBP1	HIF1A	0.582
EIF4EBP1	SRC	0.615
EIF4EBP1	MYC	0.624
EIF4EBP1	PTEN	0.663
EIF4EBP1	RPS6KA1	0.708
EIF5A2	KCNA1	0.426
ENPEP	ERBB3	0.441
EP300	MAPK1	0.818
EP300	TGFB1	0.793
EP300	NFKB1	0.998
EP300	GLI1	0.402
EP300	NANOG	0.59
EP300	MAPK14	0.741
EP300	FOXA1	0.933
EP300	EPO	0.699
EP300	KRAS	0.757
EP300	POU5F1	0.524
EP300	SMAD2	0.987
EP300	MAPK3	0.655
EP300	MUC1	0.41
EP300	TRAF6	0.429
EP300	JAK2	0.456
EP300	JAK1	0.456
EP300	FGFR2	0.473
EP300	SHC1	0.478
EP300	IL6	0.48
EP300	SIRT7	0.517
EP300	RPS6KA1	0.523
EP300	PIK3CA	0.526
EP300	GSK3B	0.546
EP300	TET2	0.555
EP300	PTEN	0.596
EP300	SPHK1	0.615
EP300	ERBB2	0.652
EP300	PIK3R1	0.653
EP300	KLF13	0.669
EP300	MCL1	0.675
EP300	IRF4	0.715
EP300	PGR	0.776
EP300	RB1	0.808
EP300	PIAS3	0.811
EP300	NCOR2	0.877
EP300	STAT5B	0.907
EP300	STAT5A	0.946
EP300	ETS1	0.954
EP300	SRC	0.959
EP300	EZH2	0.963
EP300	FOS	0.964
EP300	RUNX1	0.989
EP300	SMAD4	0.994
EP300	ESR1	0.997
EP300	STAT1	0.998
EP300	RELA	0.999
EP300	STAT3	0.999
EP300	TP53	0.999
EP300	JUN	0.999
EP300	HIF1A	0.999
EP300	HDAC1	0.999
EP300	MYC	0.999
EPO	TGFB1	0.601
EPO	EPOR	0.999
EPO	LIF	0.438
EPO	GSK3B	0.411
EPO	MYC	0.416
EPO	MAPK3	0.448
EPO	SRC	0.455
EPO	TP53	0.479
EPO	PIK3CD	0.538
EPO	PIK3CA	0.56
EPO	PIK3R1	0.56
EPO	FGF2	0.582
EPO	SOCS3	0.587
EPO	STAT3	0.594
EPO	KRAS	0.609
EPO	IL6	0.727
EPO	IL6R	0.734
EPO	KIT	0.736
EPO	SHC1	0.763
EPO	STAT5A	0.889
EPO	JAK1	0.895
EPO	STAT5B	0.896
EPO	HIF1A	0.967
EPO	JAK2	0.99
EPOR	MAPK3	0.417
EPOR	RUNX1	0.445
EPOR	HIF1A	0.511
EPOR	PIK3CD	0.52
EPOR	IL6R	0.541
EPOR	PIK3CA	0.57
EPOR	KRAS	0.579
EPOR	SRC	0.588
EPOR	STAT1	0.592
EPOR	STAT3	0.7
EPOR	LIF	0.704
EPOR	IL6	0.787
EPOR	KIT	0.799
EPOR	SOCS3	0.906
EPOR	SHC1	0.908
EPOR	PIK3R1	0.909
EPOR	JAK1	0.968
EPOR	STAT5B	0.972
EPOR	STAT5A	0.989
EPOR	JAK2	0.999
ERBB2	MMP2	0.738
ERBB2	TGFB1	0.635
ERBB2	NFKB1	0.733
ERBB2	GLI1	0.448
ERBB2	NANOG	0.478
ERBB2	MAPK14	0.491
ERBB2	SMO	0.478
ERBB2	FOXA1	0.64
ERBB2	KRAS	0.966
ERBB2	POU5F1	0.506
ERBB2	SMAD2	0.512
ERBB2	PIK3CA	0.992
ERBB2	GPC1	0.696
ERBB2	FGF2	0.857
ERBB2	STAT3	0.948
ERBB2	ERBB3	0.999
ERBB2	RB1	0.461
ERBB2	TP53	0.935
ERBB2	RELA	0.419
ERBB2	HDAC1	0.439
ERBB2	SOCS3	0.442
ERBB2	ETS1	0.444
ERBB2	RAF1	0.455
ERBB2	STAT5B	0.516
ERBB2	FOS	0.53
ERBB2	EZH2	0.571
ERBB2	GSK3B	0.575
ERBB2	LIN28A	0.598
ERBB2	HIF1A	0.69
ERBB2	STAT5A	0.691
ERBB2	KRT7	0.692
ERBB2	SMAD4	0.708
ERBB2	MCL1	0.713
ERBB2	NTRK3	0.717
ERBB2	FGFR2	0.744
ERBB2	IL6	0.752
ERBB2	JUN	0.759
ERBB2	IGF2	0.819
ERBB2	STAT1	0.821
ERBB2	PTEN	0.868
ERBB2	MYC	0.886
ERBB2	PIK3CD	0.941
ERBB2	JAK1	0.959
ERBB2	JAK2	0.966
ERBB2	ESR1	0.976
ERBB2	MUC1	0.979
ERBB2	PGR	0.98
ERBB2	PIK3R1	0.995
ERBB2	SHC1	0.999
ERBB2	SRC	0.999
ERBB3	NANOG	0.443
ERBB3	FOXA1	0.616
ERBB3	KRAS	0.919
ERBB3	POU5F1	0.479
ERBB3	PIK3CA	0.993
ERBB3	FGF2	0.884
ERBB3	STAT3	0.905
ERBB3	STAT5A	0.404
ERBB3	MCL1	0.422
ERBB3	HIF1A	0.433
ERBB3	JUN	0.493
ERBB3	SMAD4	0.519
ERBB3	RAF1	0.538
ERBB3	ETS1	0.545
ERBB3	KIT	0.557
ERBB3	PGR	0.608
ERBB3	FGFR2	0.63
ERBB3	ESR1	0.652
ERBB3	TP53	0.695
ERBB3	MYC	0.731
ERBB3	MUC1	0.76
ERBB3	IGF2	0.77
ERBB3	PTEN	0.826
ERBB3	JAK1	0.947
ERBB3	PIK3CD	0.951
ERBB3	JAK2	0.955
ERBB3	SRC	0.968
ERBB3	PIK3R1	0.998
ERBB3	SHC1	0.999
ESR1	MAPK1	0.987
ESR1	MMP2	0.58
ESR1	TGFB1	0.614
ESR1	NFKB1	0.957
ESR1	GLI1	0.422
ESR1	NANOG	0.516
ESR1	MAPK14	0.954
ESR1	FOXA1	0.998
ESR1	KRAS	0.764
ESR1	POU5F1	0.678
ESR1	SMAD2	0.83
ESR1	MAPK3	0.981
ESR1	PIK3CA	0.941
ESR1	FGF2	0.522
ESR1	STAT3	0.93
ESR1	RB1	0.583
ESR1	TP53	0.992
ESR1	KIT	0.592
ESR1	STAT5B	0.512
ESR1	RUNX1	0.837
ESR1	FOS	0.999
ESR1	EZH2	0.915
ESR1	GSK3B	0.629
ESR1	PGR	0.974
ESR1	KRT7	0.681
ESR1	SOCS3	0.486
ESR1	STAT5A	0.768
ESR1	SMAD4	0.833
ESR1	STAT1	0.915
ESR1	SMYD2	0.523
ESR1	MCL1	0.653
ESR1	JUN	0.999
ESR1	PTEN	0.807
ESR1	HDAC1	0.998
ESR1	SRC	0.999
ESR1	LIN28A	0.572
ESR1	JAK2	0.538
ESR1	ETS1	0.403
ESR1	PIAS3	0.642
ESR1	NCOR2	0.993
ESR1	RELA	0.978
ESR1	IL6	0.792
ESR1	IGF2	0.734
ESR1	SHC1	0.99
ESR1	RAF1	0.642
ESR1	HMGA2	0.405
ESR1	TRAF6	0.496
ESR1	RPS6KA1	0.563
ESR1	FGFR2	0.774
ESR1	MUC1	0.839
ESR1	HIF1A	0.948
ESR1	MYC	0.982
ESR1	PIK3R1	0.994
ETS1	MAPK1	0.992
ETS1	MMP2	0.411
ETS1	TGFB1	0.423
ETS1	NFKB1	0.741
ETS1	MAPK14	0.447
ETS1	FOXA1	0.434
ETS1	KRAS	0.42
ETS1	SMAD2	0.649
ETS1	MAPK3	0.945
ETS1	FGF2	0.445
ETS1	STAT3	0.691
ETS1	TP53	0.972
ETS1	KIT	0.419
ETS1	STAT5B	0.839
ETS1	RUNX1	0.999
ETS1	FOS	0.737
ETS1	STAT5A	0.682
ETS1	SMAD4	0.629
ETS1	IKZF3	0.448
ETS1	STAT1	0.665
ETS1	PRDM1	0.524
ETS1	JUN	0.873
ETS1	PTEN	0.455
ETS1	HDAC1	0.408
ETS1	SRC	0.588
ETS1	IRF4	0.54
ETS1	IL6	0.416
ETS1	FGFR2	0.419
ETS1	TNFAIP3	0.422
ETS1	PIK3R1	0.508
ETS1	HIF1A	0.544
ETS1	MYC	0.613
EZH2	MMP2	0.443
EZH2	TGFB1	0.451
EZH2	NFKB1	0.695
EZH2	GLI1	0.449
EZH2	NANOG	0.639
EZH2	FOXA1	0.492
EZH2	KRAS	0.673
EZH2	POU5F1	0.736
EZH2	SMAD2	0.566
EZH2	MAPK3	0.466
EZH2	PIK3CA	0.523
EZH2	STAT3	0.973
EZH2	RB1	0.861
EZH2	TP53	0.899
EZH2	KIT	0.59
EZH2	STAT5B	0.901
EZH2	RUNX1	0.703
EZH2	FOS	0.567
EZH2	NES	0.4
EZH2	LIN28B	0.415
EZH2	STAT1	0.415
EZH2	PGR	0.432
EZH2	LIN28A	0.436
EZH2	IGF2	0.45
EZH2	FGFR2	0.453
EZH2	TRAF6	0.468
EZH2	SRC	0.469
EZH2	GSK3B	0.485
EZH2	JAK1	0.486
EZH2	MCL1	0.488
EZH2	IRF4	0.503
EZH2	MUC1	0.513
EZH2	HMGA2	0.551
EZH2	SMYD2	0.562
EZH2	HMGA1	0.563
EZH2	TNFAIP3	0.576
EZH2	IKZF3	0.616
EZH2	SMAD4	0.621
EZH2	NCOR2	0.644
EZH2	IL6	0.666
EZH2	HIF1A	0.715
EZH2	PTEN	0.76
EZH2	JAK2	0.768
EZH2	PRDM1	0.769
EZH2	JUN	0.852
EZH2	TET2	0.875
EZH2	STAT5A	0.896
EZH2	RELA	0.915
EZH2	MYC	0.984
EZH2	HDAC1	0.999
FGF2	MAPK1	0.78
FGF2	MMP2	0.802
FGF2	TGFB1	0.982
FGF2	NFKB1	0.506
FGF2	GLI1	0.458
FGF2	NANOG	0.924
FGF2	MAPK14	0.425
FGF2	LIF	0.9
FGF2	SMO	0.523
FGF2	KRAS	0.82
FGF2	POU5F1	0.931
FGF2	MMP13	0.54
FGF2	SMAD2	0.604
FGF2	MAPK3	0.888
FGF2	PIK3CA	0.714
FGF2	GPC1	0.987
FGF2	PGR	0.41
FGF2	STAT1	0.413
FGF2	SMAD4	0.495
FGF2	PIK3R1	0.53
FGF2	RPS6KA1	0.571
FGF2	JUN	0.589
FGF2	PTEN	0.593
FGF2	JAK1	0.598
FGF2	NTRK3	0.6
FGF2	GSK3B	0.601
FGF2	SRC	0.606
FGF2	LIN28A	0.607
FGF2	SHC1	0.612
FGF2	IGF2	0.656
FGF2	JAK2	0.67
FGF2	FOS	0.681
FGF2	MYC	0.708
FGF2	HIF1A	0.727
FGF2	TP53	0.754
FGF2	STAT3	0.835
FGF2	NES	0.836
FGF2	IL6	0.882
FGF2	KIT	0.885
FGF2	FGFR2	0.999
FGFR2	MAPK1	0.486
FGFR2	TGFB1	0.631
FGFR2	NFKB1	0.496
FGFR2	GLI1	0.488
FGFR2	KRAS	0.973
FGFR2	MAPK3	0.52
FGFR2	PIK3CA	0.908
FGFR2	STAT3	0.847
FGFR2	TP53	0.662
FGFR2	KIT	0.529
FGFR2	STAT5B	0.787
FGFR2	PGR	0.854
FGFR2	STAT5A	0.785
FGFR2	SMAD4	0.605
FGFR2	NTRK3	0.432
FGFR2	PTEN	0.665
FGFR2	SRC	0.958
FGFR2	PIK3CD	0.727
FGFR2	JAK2	0.921
FGFR2	IGF2	0.763
FGFR2	SHC1	0.967
FGFR2	MYC	0.507
FGFR2	TRAF6	0.681
FGFR2	JAK1	0.913
FGFR2	PIK3R1	0.924
FOS	MAPK1	0.992
FOS	MMP2	0.681
FOS	TGFB1	0.719
FOS	NFKB1	0.808
FOS	NANOG	0.592
FOS	MAPK14	0.985
FOS	LIF	0.568
FOS	FOXA1	0.802
FOS	KRAS	0.55
FOS	MMP13	0.455
FOS	SMAD2	0.697
FOS	MAPK3	0.994
FOS	PIK3CA	0.625
FOS	STAT3	0.995
FOS	RB1	0.514
FOS	TP53	0.952
FOS	STAT5B	0.52
FOS	RUNX1	0.737
FOS	MAP2K7	0.414
FOS	KRT7	0.421
FOS	IGF2	0.441
FOS	TNFAIP3	0.45
FOS	IRF4	0.456
FOS	JAK1	0.458
FOS	PRDM1	0.46
FOS	NES	0.485
FOS	GRIN2A	0.512
FOS	PIK3CD	0.512
FOS	SHC1	0.513
FOS	RAF1	0.517
FOS	STAT5A	0.524
FOS	MX1	0.536
FOS	GSK3B	0.543
FOS	MUC1	0.547
FOS	SOCS3	0.641
FOS	PIK3R1	0.644
FOS	TRAF6	0.653
FOS	PGR	0.659
FOS	MCL1	0.665
FOS	NCOR2	0.675
FOS	PTEN	0.715
FOS	JAK2	0.715
FOS	RPS6KA1	0.729
FOS	HIF1A	0.805
FOS	SMAD4	0.822
FOS	HDAC1	0.823
FOS	IL6	0.891
FOS	STAT1	0.898
FOS	RELA	0.917
FOS	MYC	0.965
FOS	SRC	0.986
FOS	JUN	0.999
FOXA1	NFKB1	0.575
FOXA1	NANOG	0.673
FOXA1	MUC1	0.406
FOXA1	STAT3	0.419
FOXA1	HIF1A	0.428
FOXA1	HMGA1	0.444
FOXA1	STAT1	0.56
FOXA1	SMAD4	0.564
FOXA1	PTEN	0.571
FOXA1	KRAS	0.592
FOXA1	RUNX1	0.597
FOXA1	PIK3CA	0.706
FOXA1	HDAC1	0.724
FOXA1	TP53	0.735
FOXA1	MYC	0.764
FOXA1	POU5F1	0.793
FOXA1	JUN	0.817
FOXA1	PGR	0.887
GLI1	TGFB1	0.453
GLI1	IGF2	0.401
GLI1	IL6	0.406
GLI1	HIF1A	0.453
GLI1	MAPK3	0.472
GLI1	JUN	0.474
GLI1	PTEN	0.493
GLI1	KIT	0.536
GLI1	KRAS	0.544
GLI1	GSK3B	0.57
GLI1	NES	0.587
GLI1	SMAD2	0.6
GLI1	POU5F1	0.607
GLI1	TP53	0.647
GLI1	HDAC1	0.691
GLI1	SMAD4	0.745
GLI1	NANOG	0.779
GLI1	MYC	0.831
GLI1	STAT3	0.859
GLI1	SMO	0.988
GPC1	TGFB1	0.758
GPC1	MUC1	0.748
GRIN2A	MAPK3	0.425
GRIN2A	GSK3B	0.404
GRIN2A	PPP1CA	0.914
GRIN2A	KCNA1	0.45
GRIN2A	SRC	0.963
GSK3B	MAPK1	0.742
GSK3B	MMP2	0.571
GSK3B	TGFB1	0.634
GSK3B	NFKB1	0.713
GSK3B	NANOG	0.59
GSK3B	MAPK14	0.626
GSK3B	LIF	0.451
GSK3B	SMO	0.526
GSK3B	KRAS	0.596
GSK3B	POU5F1	0.583
GSK3B	SMAD2	0.61
GSK3B	PIK3CA	0.63
GSK3B	STAT3	0.804
GSK3B	TP53	0.992
GSK3B	HK2	0.626
GSK3B	STAT5B	0.441
GSK3B	MAP3K11	0.461
GSK3B	IGF2	0.418
GSK3B	SET	0.423
GSK3B	PIK3CD	0.428
GSK3B	STAT5A	0.429
GSK3B	SHC1	0.457
GSK3B	NES	0.478
GSK3B	PIK3R1	0.497
GSK3B	HDAC1	0.51
GSK3B	JAK2	0.51
GSK3B	SMAD4	0.59
GSK3B	RELA	0.603
GSK3B	HIF1A	0.653
GSK3B	RPS6KA1	0.66
GSK3B	IL6	0.682
GSK3B	MCL1	0.702
GSK3B	STAT1	0.713
GSK3B	TNFAIP3	0.736
GSK3B	MAP2K7	0.773
GSK3B	PPP1CA	0.814
GSK3B	SRC	0.867
GSK3B	PTEN	0.906
GSK3B	JUN	0.908
GSK3B	MUC1	0.922
GSK3B	RAF1	0.922
GSK3B	TRAF6	0.994
GSK3B	MYC	0.996
HDAC1	MAPK1	0.534
HDAC1	TGFB1	0.407
HDAC1	NFKB1	0.996
HDAC1	NANOG	0.719
HDAC1	MAPK14	0.437
HDAC1	POU5F1	0.896
HDAC1	SMAD2	0.98
HDAC1	MAPK3	0.48
HDAC1	MXD1	0.627
HDAC1	STAT3	0.984
HDAC1	RB1	0.999
HDAC1	TP53	0.999
HDAC1	STAT5B	0.559
HDAC1	RUNX1	0.998
HDAC1	KLF13	0.514
HDAC1	SPHK1	0.423
HDAC1	PGR	0.4
HDAC1	PPP1CA	0.734
HDAC1	SIRT7	0.67
HDAC1	STAT5A	0.556
HDAC1	SMAD4	0.972
HDAC1	IKZF3	0.664
HDAC1	STAT1	0.969
HDAC1	SMYD2	0.625
HDAC1	PRDM1	0.785
HDAC1	JUN	0.967
HDAC1	PTEN	0.516
HDAC1	SRC	0.43
HDAC1	SHC1	0.472
HDAC1	IL6	0.481
HDAC1	IKZF2	0.5
HDAC1	MUC1	0.501
HDAC1	HMGA2	0.53
HDAC1	JAK2	0.611
HDAC1	TET2	0.882
HDAC1	HIF1A	0.983
HDAC1	MYC	0.991
HDAC1	RELA	0.998
HDAC1	NCOR2	0.999
HIF1A	MAPK1	0.985
HIF1A	MMP2	0.731
HIF1A	TGFB1	0.838
HIF1A	NFKB1	0.816
HIF1A	NANOG	0.81
HIF1A	MAPK14	0.693
HIF1A	LIF	0.539
HIF1A	KRAS	0.626
HIF1A	POU5F1	0.65
HIF1A	MMP13	0.517
HIF1A	SMAD2	0.58
HIF1A	MAPK3	0.969
HIF1A	PIK3CA	0.547
HIF1A	STAT3	0.994
HIF1A	RB1	0.549
HIF1A	TP53	0.999
HIF1A	KIT	0.609
HIF1A	HK2	0.74
HIF1A	STAT5B	0.51
HIF1A	RUNX1	0.945
HIF1A	SPHK1	0.453
HIF1A	PGR	0.717
HIF1A	PMAIP1	0.469
HIF1A	SIRT7	0.858
HIF1A	SOCS3	0.472
HIF1A	STAT5A	0.513
HIF1A	SMAD4	0.71
HIF1A	STAT1	0.748
HIF1A	NES	0.546
HIF1A	MCL1	0.825
HIF1A	PRDM1	0.6
HIF1A	JUN	0.961
HIF1A	PTEN	0.83
HIF1A	SRC	0.872
HIF1A	IRF4	0.697
HIF1A	JAK2	0.784
HIF1A	RELA	0.989
HIF1A	IL6	0.8
HIF1A	IGF2	0.68
HIF1A	HMGA1	0.42
HIF1A	SHC1	0.53
HIF1A	RAF1	0.428
HIF1A	TRAF6	0.717
HIF1A	TET2	0.418
HIF1A	JAK1	0.477
HIF1A	MUC1	0.755
HIF1A	MYC	0.993
HK2	KRAS	0.427
HK2	STAT3	0.447
HK2	TP53	0.706
HK2	PTEN	0.481
HK2	MYC	0.657
[truncated: 856 more rows]

## Sheet: Additional file 5
hsa-miR-125b-5p			MCV			TrF
name	Degree	BetweennessCentrality	name	Degree	BetweennessCentrality	name	Degree	BetweennessCentrality
ABTB1	1	0	ALAS2	42	0.178424	A1BG	29	0.000377135
PTEN	89	0.0288157	FECH	36	0.116485	APOH	36	0.00158076
AHRR	2	0	SLC25A37	33	0.0792883	HRG	32	0.000860187
RELA	65	0.018774	TFRC	31	0.0560586	APOA1	40	0.00996561
ESR1	76	0.0136439	SLC4A1	27	0.0437051	TTR	37	0.00346342
AKT1	103	0.0540173	ABCB7	19	0.0401001	C3	36	0.00327497
CD4	66	0.017941	TRNT1	4	0.0344828	ORM1	37	0.00343673
BCL3	27	9.34103e-05	SLC11A2	27	0.0327756	KNG1	36	0.00242575
MAPK1	66	0.00498847	STEAP3	27	0.0322498	RBP4	30	0.000714975
CSNK2A1	30	0.0011947	SLC25A38	14	0.0240825	APOA2	37	0.00266705
MMP2	48	0.000916588	EPB42	25	0.023412	CLU	34	0.00309537
TGFB1	77	0.0110738	HBB	22	0.019796	C9	31	0.000863187
EPOR	25	0.000151466	GLRX5	19	0.01941	FGG	36	0.00245713
NFKB1	79	0.0165202	IREB2	27	0.0152715	ITIH2	31	0.000625369
CCND1	87	0.0159318	GYPA	20	0.0137354	CP	40	0.0156731
GLI1	36	0.000221455	GYPB	23	0.0137185	SERPINC1	35	0.00118915
NANOG	54	0.00726825	ACO1	25	0.0129583	AZGP1	28	0.00573908
MAPK14	52	0.00161757	SLC40A1	24	0.0114215	ORM2	34	0.00274425
LIF	32	0.000712501	SPTA1	14	0.011355	FGA	37	0.00702089
SMO	22	3.29248e-05	SLC19A2	7	0.0110965	FGB	37	0.00645754
BCL2L2	24	0.000700915	EPB41	12	0.0105859	GC	36	0.00236515
FOXA1	33	0.000421536	HAMP	23	0.0105673	ALB	43	0.042307
EPO	33	0.000328006	ALAS1	19	0.0101879	HP	41	0.0278316
KRAS	83	0.0100582	FLVCR1	19	0.00939766	HPX	38	0.010014
CCNB1	49	0.00260441	SLC25A39	16	0.00864193	SERPINA3	34	0.00123513
POU5F1	56	0.00792478	KLF1	22	0.00783658	TF	50	0.186416
MMP13	22	0.0195018	HBD	21	0.00762431	A2M	39	0.00802348
TBC1D1	1	0	AHSP	23	0.00644197	AMBP	37	0.00256846
SMAD2	62	0.0038905	CYBRD1	20	0.0060871	SERPINA1	41	0.0144023
CREBBP	61	0.00951265	DMTN	15	0.00594454	AHSG	36	0.00158076
E2F3	24	8.3994e-05	FXN	20	0.00584554	VTN	34	0.00257959
MAPK3	78	0.0153554	SLC25A28	19	0.00545472	APOB	36	0.00321873
EP300	74	0.0105115	TFR2	20	0.0049269	APOE	33	0.00603163
PIK3CA	61	0.00321659	HFE	17	0.00439213	F2	31	0.000528989
MXD1	4	0	TMPRSS6	16	0.00413083	PLG	33	0.00863658
FGF2	61	0.00486408	HBQ1	20	0.00407604	HFE	12	0.00368728
STAT3	91	0.0175255	HJV	18	0.00336576	AFP	29	0.00122479
EGF	76	0.0203799	SLC46A1	11	0.00328496	GAPDH	18	0.00714303
ERBB3	43	0.00332942	HEPH	18	0.00326501	HPR	25	0.000253709
RB1	40	0.00533913	BPGM	16	0.00318585	B2M	24	0.0197975
TP53	118	0.110776	FTL	20	0.00262895	STATH	4	0
ERBB2	70	0.00512525	HBM	18	0.00256277	TFRC	24	0.0262413
EGFR	88	0.0168473	GYPE	13	0.00233084	CSN2	5	0.000204082
DUSP6	16	4.08204e-05	ISCA1	14	0.0021873	LALBA	4	0
KIT	61	0.00458039	SLC39A14	16	0.00162203	MIS12	6	0
HK2	14	3.67918e-06	HBA1	17	0.000980235	ATP6V1G2	2	0
BAX	33	0.00224574	IBA57	11	0.000544726	HJV	8	0.000634921
STAT5B	63	0.00323325	HBA2	15	0.000514596	BMPR1A	7	0
RUNX1	55	0.00867866	STRADB	10	0.000465223	BMPR1B	7	0
FOS	80	0.0163114	HBG1	15	0.000346899	TFR2	9	0.00150361
MAP3K11	11	4.98283e-05	SPTB	6	0.00030248	SRPRB	1	0
CASP3	81	0.0315773	FBXL5	12	0.000228875
SPHK1	19	0.000745398	HBG2	13	4.03307e-05
EZH2	72	0.00899707	ERFE	9	0
GSK3B	73	0.0169971	SLC39A8	8	0
PGR	52	0.00148209	RHCE	5	0
PPP1CA	23	0.00907029	SPTBN5	4	0
PMAIP1	28	0.00110826	CYB561	2	0
SIRT7	8	0	PRR9	1	0
SOCS3	48	0.00227356
GRIN2A	7	0.0263296
EIF4EBP1	25	4.62823e-05
STAT5A	64	0.00348989
SMAD4	65	0.00459747
LIN28B	14	0.000951828
STAT1	72	0.00668463
E2F2	16	1.8073e-05
NES	31	0.000375359
IL6R	28	0.000278855
MCL1	67	0.00797062
PRDM1	28	0.00078004
JUN	87	0.0155327
HDAC1	72	0.0215369
SRC	78	0.013781
LIN28A	24	0.00125419
BAK1	22	0.00505757
BCL2L1	76	0.0135906
PIK3CD	29	0.00025131
IRF4	42	0.00498732
JAK2	66	0.00413777
ETS1	51	0.00241029
BCL2L11	62	0.0064117
BAD	22	0.000597132
CDK1	53	0.0166145
MAP2K7	12	5.33262e-05
BCL2	98	0.0274266
NCOR2	23	0.00027464
CDKN1A	73	0.0100479
RTL10	18	0.000135032
IL6	80	0.00839477
IGF2	44	0.00236827
CD44	67	0.00845972
SHC1	48	0.00148578
RAF1	39	0.00731136
BBC3	24	0.00122708
CBFB	29	0.00117472
CDKN2A	72	0.0172811
PIK3R1	52	0.00187058
TRAF6	48	0.00213637
HMGA2	30	0.00217011
HIF1A	82	0.00915107
TET2	25	9.66417e-05
MUC1	45	0.00839799
CDH5	27	0.000940584
MYC	99	0.0280406
CTNNB1	91	0.0331894
ARID3A	5	0.000144052
ARID3B	7	0.000117815
BIK	18	0.000237842
HRK	16	6.48263e-05
BID	16	5.51876e-06
BMF	18	0.000249526
RPS6KA1	30	0.000472493
PRKRA	3	0
TP53INP1	11	0.00899945
NTRK3	14	0.000198227
BTG2	13	0.000246723
KRT7	18	2.51202e-05
TNFAIP3	25	0.000126812
BMPR1B	12	8.97166e-05
JAK1	56	0.00218209
IKZF3	12	0.000537933
ENPEP	3	4.34127e-06
GSS	1	0
SET	6	9.07261e-06
DKK3	5	0.000269104
FGFR2	39	0.000758539
CCNJ	2	0.000117349
MEGF9	2	0.000207263
IKZF4	4	0
IKZF2	5	2.75938e-06
MX1	14	8.50614e-06
ICAM2	4	0
GPC1	8	3.79067e-06
HMGA1	13	4.68484e-05
CYP27B1	15	0.00093532
PIGF	1	0
CPSF6	10	1.41587e-05
PIAS3	18	0.000101505
KLF13	3	0
SFRP5	2	0
CYP24A1	2	0
DGAT1	1	0
LIPA	1	0
DRAM2	1	0
SGPL1	4	9.29476e-06
EIF5A2	1	0
KCNA1	2	0.013245
SMYD2	5	0
LACTB	1	0
STARD13	3	0.013273
SCNN1A	2	3.39616e-06
NKIRAS2	2	0
PCTP	1	0

## Sheet: Additional file 6
Table 1 (hsa-miR -125b-5p). Top 20 clusters with the representative enriched terms (one per cluster).							Table 2 (MCV). Top 20 clusters with the representative enriched terms (one per cluster).							Table 3 (TrF). Top 20 clusters with the representative enriched terms (one per cluster).
GO	Category	Description	Count	%	Log10(P)	Log10(q)	GO	Category	Description	Count	%	Log10(P)	Log10(q)	GO	Category	Description	Count	%	Log10(P)	Log10(q)
hsa05200	KEGG Pathway	Pathways in cancer	64	41.56	-70.32	-65.9	GO:0006879	GO Biological Processes	intracellular iron ion homeostasis	23	38.98	-45.43	-41.01	GO:0072562	GO Cellular Components	blood microparticle	31	60.78	-59.53	-55.11
R-HSA-5663202	Reactome Gene Sets	Diseases of signal transduction by growth factor receptors and second messengers	48	31.17	-49	-45.28	GO:0048871	GO Biological Processes	multicellular organismal-level homeostasis	33	55.93	-38.42	-34.31	R-HSA-381426	Reactome Gene Sets	Regulation of Insulin-like Growth Factor (IGF) transport and uptake by Insulin-like Growth Factor Binding Proteins (IGFBPs)	18	35.29	-30.06	-25.95
WP5087	WikiPathways	Pleural mesothelioma	47	30.52	-48.09	-44.57	GO:0005833	GO Cellular Components	hemoglobin complex	9	15.25	-22.33	-19.29	GO:1990712	GO Cellular Components	HFE-transferrin receptor complex	8	15.69	-22.43	-19.13
R-HSA-1280215	Reactome Gene Sets	Cytokine Signaling in Immune system	51	33.12	-41.6	-38.36	GO:0006779	GO Biological Processes	porphyrin-containing compound biosynthetic process	11	18.64	-21.96	-18.96	hsa04610	KEGG Pathway	Complement and coagulation cascades	13	25.49	-21.73	-18.49
WP2037	WikiPathways	Prolactin signaling	26	16.88	-40.85	-37.71	GO:0034755	GO Biological Processes	iron ion transmembrane transport	8	13.56	-16.8	-13.98	GO:0031012	GO Cellular Components	extracellular matrix	18	35.29	-19.02	-15.82
GO:0008283	GO Biological Processes	cell population proliferation	49	31.82	-39.76	-36.68	GO:0170014	GO Cellular Components	ankyrin-1 complex	5	8.47	-11.88	-9.17	GO:0004866	GO Molecular Functions	endopeptidase inhibitor activity	13	25.49	-17.82	-14.78
WP673	WikiPathways	ErbB signaling	26	16.88	-38.24	-35.26	GO:0051536	GO Molecular Functions	iron-sulfur cluster binding	8	13.56	-11.61	-8.93	WP1533	WikiPathways	Vitamin B12 metabolism	10	19.61	-17.7	-14.67
WP3611	WikiPathways	Photodynamic therapy induced AP 1 survival signaling	22	14.29	-36.99	-34.1	hsa00860	KEGG Pathway	Porphyrin metabolism	6	10.17	-9.43	-6.81	GO:0006953	GO Biological Processes	acute-phase response	8	15.69	-14.57	-11.69
hsa05235	KEGG Pathway	PD-L1 expression and PD-1 checkpoint pathway in cancer	24	15.58	-34.33	-31.6	WP3924	WikiPathways	Hfe effect on hepcidin production	4	6.78	-9.34	-6.73	GO:0045807	GO Biological Processes	positive regulation of endocytosis	11	21.57	-14.44	-11.59
WP254	WikiPathways	Apoptosis	23	14.94	-32.67	-30.02	GO:1990712	GO Cellular Components	HFE-transferrin receptor complex	4	6.78	-9.04	-6.44	R-HSA-2173782	Reactome Gene Sets	Binding and Uptake of Ligands by Scavenger Receptors	8	15.69	-14.38	-11.54
WP364	WikiPathways	IL6 signaling	18	11.69	-29.98	-27.43	GO:0014731	GO Cellular Components	spectrin-associated cytoskeleton	4	6.78	-8.79	-6.21	GO:0034358	GO Cellular Components	plasma lipoprotein particle	7	13.73	-12.6	-9.87
GO:0002521	GO Biological Processes	leukocyte differentiation	34	22.08	-29.48	-26.95	hsa04978	KEGG Pathway	Mineral absorption	6	10.17	-8.66	-6.1	GO:0006959	GO Biological Processes	humoral immune response	11	21.57	-11.93	-9.29
GO:2001233	GO Biological Processes	regulation of apoptotic signaling pathway	32	20.78	-28.01	-25.52	GO:0030350	GO Molecular Functions	iron-responsive element binding	3	5.08	-8.15	-5.63	GO:0002697	GO Biological Processes	regulation of immune effector process	11	21.57	-10.01	-7.51
GO:0040008	GO Biological Processes	regulation of growth	36	23.38	-26.92	-24.49	GO:0016722	GO Molecular Functions	oxidoreductase activity, acting on metal ions	4	6.78	-7.41	-4.92	GO:0051087	GO Molecular Functions	protein-folding chaperone binding	7	13.73	-8.5	-6.17
GO:0035239	GO Biological Processes	tube morphogenesis	37	24.03	-26.16	-23.77	GO:0034756	GO Biological Processes	regulation of iron ion transport	3	5.08	-6.41	-3.97	GO:0016209	GO Molecular Functions	antioxidant activity	6	11.76	-8.4	-6.07
WP5300	WikiPathways	TROP2 regulatory signaling	16	10.39	-25.28	-22.92	GO:0015232	GO Molecular Functions	heme transmembrane transporter activity	3	5.08	-6.08	-3.7	GO:0098821	GO Molecular Functions	BMP receptor activity	3	5.88	-6.6	-4.45
GO:2000628	GO Biological Processes	regulation of miRNA metabolic process	19	12.34	-25.14	-22.79	GO:0008514	GO Molecular Functions	organic anion transmembrane transporter activity	7	11.86	-6.01	-3.64	GO:0034370	GO Biological Processes	triglyceride-rich lipoprotein particle remodeling	3	5.88	-6.27	-4.15
M1909	BioCarta Gene Sets	BIOCARTA EGF PATHWAY	14	9.09	-25.09	-22.74	GO:0048536	GO Biological Processes	spleen development	3	5.08	-4.12	-1.92	GO:0005775	GO Cellular Components	vacuolar lumen	6	11.76	-6.24	-4.13
WP138	WikiPathways	Androgen receptor signaling	18	11.69	-23.57	-21.29	GO:0006091	GO Biological Processes	generation of precursor metabolites and energy	5	8.47	-3.06	-0.96	GO:0050766	GO Biological Processes	positive regulation of phagocytosis	4	7.84	-5.01	-3.03
GO:0008285	GO Biological Processes	negative regulation of cell population proliferation	36	23.38	-23.3	-21.03	WP4874	WikiPathways	CAMKK2 pathway	3	5.08	-2.88	-0.8	GO:0004252	GO Molecular Functions	serine-type endopeptidase activity	5	9.8	-4.89	-2.92

## Sheet: Additional file 7
TermID	term_name	Category	mean_-log10q	miR125_-log10(q)	MCV_-log10(q)	TrF_-log10(q)	enrichment_miR125	enrichment_MCV	enrichment_TrF	Hits_miR125	Hits_MCV	Hits_TrF
GO:0048871	multicellular organismal-level homeostasis	GO Biological Processes	19.2941	18.965	34.3053	4.61204	9.28098	24.9819	8.75778	AKT1|BAK1|BAX|BCL2|CASP3|CDH5|CREBBP|MAPK14|CTNNB1|EPO|EZH2|HIF1A|IL6|JAK2|KIT|KRAS|LIPA|PIK3CA|PMAIP1|RB1|SCNN1A|SMO|SRC|STAT3|STAT5A|STAT5B|TGFB1|TNFAIP3|TRAF6|BCL2L11|NKIRAS2|DRAM2	ALAS1|ALAS2|BPGM|EPB42|DMTN|FECH|HBA1|HBA2|HBM|HBB|HBD|HBG1|HBG2|HBQ1|HFE|IREB2|SLC11A2|SLC4A1|SPTA1|TFR2|TFRC|HEPH|KLF1|FBXL5|FLVCR1|SLC40A1|AHSP|SLC25A38|HAMP|SLC39A8|CYBRD1|HJV|TMPRSS6	SERPINA3|AFP|APOE|B2M|HFE|RBP4|TF|TFR2|TFRC|HJV
GO:0006879	intracellular iron ion homeostasis	GO Biological Processes	17.8755	1.22844	41.0083	11.3898	7.85403	157.169	71.1482	HIF1A|SMAD4|MYC	ABCB7|ACO1|ALAS2|CYB561|FXN|FTL|HFE|IREB2|SLC11A2|TFR2|TFRC|SLC39A14|FBXL5|FLVCR1|SLC40A1|GLRX5|HAMP|SLC39A8|CYBRD1|SLC46A1|HJV|ERFE|TMPRSS6	B2M|BMPR1A|CP|HFE|HPX|TF|TFR2|TFRC|HJV
GO:0098771	inorganic ion homeostasis	GO Biological Processes	14.4376	3.56456	31.2652	8.4831	4.84273	32.1754	15.9525	BAK1|BAX|BCL2|CDH5|CYP27B1|HIF1A|KCNA1|SMAD4|MYC|SCNN1A|TGFB1	ABCB7|ACO1|ALAS2|CYB561|EPB42|DMTN|FECH|FXN|FTL|HFE|IREB2|SLC11A2|RHCE|TFR2|TFRC|HEPH|SLC39A14|FBXL5|FLVCR1|SLC40A1|GLRX5|HAMP|SLC39A8|CYBRD1|SLC46A1|HJV|ERFE|TMPRSS6	A1BG|APOE|B2M|BMPR1A|CP|F2|HFE|HPX|TF|TFR2|TFRC|HJV
GO:0055080	monoatomic cation homeostasis	GO Biological Processes	13.971	4.3671	29.7378	7.80805	4.95642	27.8645	13.8152	BAK1|BAX|BCL2|CDH5|CYP27B1|HIF1A|KCNA1|SMAD4|MYC|MAPK1|MAPK3|SCNN1A|TGFB1	ABCB7|ACO1|ALAS2|CYB561|EPB42|DMTN|FECH|FXN|FTL|HFE|IREB2|SLC11A2|SLC4A1|TFR2|TFRC|HEPH|SLC39A14|FBXL5|FLVCR1|SLC40A1|GLRX5|HAMP|SLC39A8|CYBRD1|SLC46A1|HJV|ERFE|TMPRSS6	A1BG|APOE|B2M|BMPR1A|CP|F2|HFE|HPX|TF|TFR2|TFRC|HJV
GO:0050801	monoatomic ion homeostasis	GO Biological Processes	13.8422	4.27616	29.5367	7.71362	4.85277	27.2818	13.5263	BAK1|BAX|BCL2|CDH5|CYP27B1|HIF1A|KCNA1|SMAD4|MYC|MAPK1|MAPK3|SCNN1A|TGFB1	ABCB7|ACO1|ALAS2|CYB561|EPB42|DMTN|FECH|FXN|FTL|HFE|IREB2|SLC11A2|SLC4A1|TFR2|TFRC|HEPH|SLC39A14|FBXL5|FLVCR1|SLC40A1|GLRX5|HAMP|SLC39A8|CYBRD1|SLC46A1|HJV|ERFE|TMPRSS6	A1BG|APOE|B2M|BMPR1A|CP|F2|HFE|HPX|TF|TFR2|TFRC|HJV
GO:0030003	intracellular monoatomic cation homeostasis	GO Biological Processes	12.6262	3.67359	26.8101	7.39492	4.98812	29.5906	15.0622	BAK1|BAX|BCL2|CDH5|HIF1A|SMAD4|MYC|MAPK1|MAPK3|SCNN1A|TGFB1	ABCB7|ACO1|ALAS2|CYB561|DMTN|FXN|FTL|HFE|IREB2|SLC11A2|SLC4A1|TFR2|TFRC|SLC39A14|FBXL5|FLVCR1|SLC40A1|GLRX5|HAMP|SLC39A8|CYBRD1|SLC46A1|HJV|ERFE|TMPRSS6	APOE|B2M|BMPR1A|CP|F2|HFE|HPX|TF|TFR2|TFRC|HJV
GO:0006873	intracellular monoatomic ion homeostasis	GO Biological Processes	12.5083	3.5975	26.6169	7.31039	4.88655	28.988	14.7555	BAK1|BAX|BCL2|CDH5|HIF1A|SMAD4|MYC|MAPK1|MAPK3|SCNN1A|TGFB1	ABCB7|ACO1|ALAS2|CYB561|DMTN|FXN|FTL|HFE|IREB2|SLC11A2|SLC4A1|TFR2|TFRC|SLC39A14|FBXL5|FLVCR1|SLC40A1|GLRX5|HAMP|SLC39A8|CYBRD1|SLC46A1|HJV|ERFE|TMPRSS6	APOE|B2M|BMPR1A|CP|F2|HFE|HPX|TF|TFR2|TFRC|HJV
GO:0055082	intracellular chemical homeostasis	GO Biological Processes	12.1936	5.84057	23.5479	7.19219	5.30677	21.6431	12.0183	BAK1|BAX|BCL2|CDH5|HIF1A|HK2|SMAD4|MYC|PIK3CA|PIK3R1|MAPK1|MAPK3|RAF1|SCNN1A|TGFB1|LIN28A	ABCB7|ACO1|ALAS2|CYB561|DMTN|FXN|FTL|HFE|IREB2|SLC11A2|SLC4A1|TFR2|TFRC|SLC39A14|FBXL5|FLVCR1|SLC40A1|GLRX5|HAMP|SLC39A8|CYBRD1|SLC46A1|HJV|ERFE|TMPRSS6	A1BG|APOE|B2M|BMPR1A|CP|F2|HFE|HPX|TF|TFR2|TFRC|HJV
GO:0019725	cellular homeostasis	GO Biological Processes	12.1328	6.22941	21.6605	8.50842	4.9779	18.0461	11.691	BAK1|BAX|BCL2|CDH5|HIF1A|HK2|IL6|SMAD4|MCL1|MYC|PIK3CA|PIK3R1|MAPK1|MAPK3|RAF1|SCNN1A|TGFB1|LIN28A	ABCB7|ACO1|ALAS2|CYB561|DMTN|FXN|FTL|HFE|IREB2|SLC11A2|SLC4A1|TFR2|TFRC|SLC39A14|FBXL5|FLVCR1|SLC40A1|GLRX5|HAMP|SLC39A8|CYBRD1|SLC46A1|HJV|ERFE|TMPRSS6	A1BG|APOE|ATP6V1G2|B2M|BMPR1A|CP|F2|HFE|HPX|PLG|TF|TFR2|TFRC|HJV
GO:0140962	multicellular organismal-level chemical homeostasis	GO Biological Processes	9.56601	2.12817	20.5294	6.04051	9.94181	90.8243	45.0305	LIPA|SCNN1A|TGFB1|NKIRAS2	EPB42|FECH|HFE|IREB2|SLC11A2|TFR2|TFRC|HEPH|FBXL5|SLC40A1|HAMP|CYBRD1|HJV|TMPRSS6	B2M|HFE|TF|TFR2|TFRC|HJV
R-HSA-109582	Hemostasis	Reactome Gene Sets	8.7867	7.06231	0.798519	18.4993	5.69132	4.95177	20.0498	AKT1|CD44|MAPK14|EGF|GPC1|HDAC1|IGF2|JAK2|KRAS|PIK3CA|PIK3R1|MAPK1|MAPK3|RAF1|SHC1|SRC|TGFB1|TP53	GYPA|GYPB|HBB|HBD|HBG1|HBG2	A1BG|A2M|SERPINA3|AHSG|ALB|APOA1|APOB|APOH|SERPINC1|CLU|F2|FGA|FGB|FGG|HRG|KNG1|ORM1|ORM2|SERPINA1|PLG|TF
GO:0010039	response to iron ion	GO Biological Processes	8.08409	3.53649	14.4039	6.31193	24.5438	144.143	92.6409	CCND1|BCL2|CCNB1|HIF1A	ACO1|FXN|HFE|SLC11A2|TFR2|TFRC|SLC25A39|HAMP|CYBRD1	B2M|HFE|TF|TFR2|TFRC
GO:0010038	response to metal ion	GO Biological Processes	6.91411	6.10875	8.78189	5.85168	7.25159	17.4719	15.1594	AKT1|CCND1|BCL2|CASP3|CCNB1|CDK1|FOS|GSS|HIF1A|JUN|KCNA1|KIT|PPP1CA	ACO1|ALAS1|FECH|FXN|HFE|SLC11A2|TFR2|TFRC|SLC25A39|HAMP|SLC39A8|CYBRD1	A1BG|B2M|FGA|FGB|FGG|HFE|TF|TFR2|TFRC
hsa04350	TGF-beta signaling pathway	KEGG Pathway	6.036	8.07752	3.27072	6.75977	17.8501	23.2958	37.7301	BMPR1B|CREBBP|EP300|HDAC1|SMAD2|SMAD4|MYC|MAPK1|MAPK3|TGFB1	HFE|TFR2|TFRC|HAMP|HJV	BMPR1A|BMPR1B|HFE|TF|TFR2|TFRC|HJV
GO:0006954	inflammatory response	GO Biological Processes	6.01979	11.0433	0.120965	6.89513	7.11191	4.0355	11.2044	AKT1|BMPR1B|CASP3|CD44|MAPK14|EPO|FOS|HIF1A|IL6|IL6R|JAK2|JUN|KIT|LIPA|NFKB1|PIK3CD|RELA|SMO|STAT3|TGFB1|TNFAIP3|SPHK1|NKIRAS2	BPGM|HBA1|HBA2|HBB|TFRC	SERPINA3|AHSG|BMPR1B|C3|CLU|F2|HP|KNG1|ORM1|ORM2|SERPINA1|TFRC
GO:0030001	metal ion transport	GO Biological Processes	5.57603	1.19182	12.6721	2.86415	2.64941	13.8308	7.11127	AKT1|BAK1|BAX|BCL2|CYP27B1|FGF2|GRIN2A|KCNA1|SCNN1A	ABCB7|FXN|FTL|HFE|SLC11A2|TFR2|TFRC|HEPH|SLC39A14|FLVCR1|SLC40A1|SLC25A37|STEAP3|HAMP|SLC39A8|CYBRD1|SLC25A28|SLC46A1	A1BG|B2M|CSN2|HFE|HPX|TF|TFR2|TFRC
WP176	Folate metabolism	WikiPathways	5.0896	2.30902	1.32164	11.6381	11.22	21.9646	76.2303	IL6|NFKB1|RELA|TP53	HBA1|HBB|SLC46A1	SERPINA3|ALB|APOA1|APOB|F2|FGA|FGB|FGG|PLG
GO:0000302	response to reactive oxygen species	GO Biological Processes	4.95008	11.8273	1.24104	1.7819	16.3626	11.3891	13.1756	BAK1|BCL2|CASP3|CDK1|CDKN2A|EZH2|FOS|HIF1A|IL6|MMP2|RELA|SRC|STAT1|TNFAIP3|SPHK1	FXN|HBA1|HBA2|HBB	A1BG|AMBP|APOE|HP
GO:0006979	response to oxidative stress	GO Biological Processes	4.93438	13.2061	0.92469	0.672382	10.6547	6.62156	6.12819	AKT1|BAK1|BCL2|CASP3|CDK1|CDKN2A|EZH2|FOS|GSS|HIF1A|IL6|JAK2|MMP2|RELA|SRC|STAT1|TNFAIP3|TP53|PRKRA|SPHK1|TP53INP1	FXN|HBA1|HBA2|HBB|SLC11A2	A1BG|AMBP|APOE|HP
GO:0020037	heme binding	GO Molecular Functions	4.62321	1.25619	11.6181	0.99537	5.49233	39.4237	12.4385	CYP24A1|CYP27B1|JAK2|SRC	FECH|HBA1|HBA2|HBM|HBB|HBD|HBG1|HBG2|HBQ1|FLVCR1|STEAP3	A1BG|AMBP|HRG
GO:0046906	tetrapyrrole binding	GO Molecular Functions	4.46012	1.16258	11.2996	0.918187	5.13335	36.847	11.6255	CYP24A1|CYP27B1|JAK2|SRC	FECH|HBA1|HBA2|HBM|HBB|HBD|HBG1|HBG2|HBQ1|FLVCR1|STEAP3	A1BG|AMBP|HRG
GO:0098552	side of membrane	GO Cellular Components	4.29894	3.4401	1.13238	8.32434	3.72986	4.86779	11.2627	CD4|CDH5|ENPEP|EPOR|GPC1|IL6R|JAK1|JAK2|KIT|KRAS|PTEN|SCNN1A|TRAF6|SOCS3	HFE|SLC4A1|SPTA1|SPTB|TFR2|TFRC|HJV	A1BG|AMBP|AZGP1|B2M|BMPR1A|F2|FGA|FGB|FGG|HFE|PLG|TFR2|TFRC|HJV
GO:0007178	cell surface receptor protein serine/threonine kinase signaling pathway	GO Biological Processes	3.69695	8.56905	0.990783	1.53101	11.9838	9.62457	11.1343	BMPR1B|CDH5|MAPK14|FOS|JUN|SMAD2|SMAD4|POU5F1|MAPK3|SRC|STAT3|TGFB1|TP53	HFE|HJV|ERFE|TMPRSS6	BMPR1A|BMPR1B|HFE|HJV
GO:0141091	transforming growth factor beta receptor superfamily signaling pathway	GO Biological Processes	3.56834	7.9156	1.12422	1.66519	12.0831	10.513	12.1621	BMPR1B|CDH5|FOS|JUN|SMAD2|SMAD4|POU5F1|MAPK3|SRC|STAT3|TGFB1|TP53	HFE|HJV|ERFE|TMPRSS6	BMPR1A|BMPR1B|HFE|HJV
WP4906	3q29 copy number variation syndrome	WikiPathways	3.16224	4.77301	2.8062	1.9075	18.4079	32.0318	27.7923	HIF1A|JUN|MYC|STAT5A|STAT5B|TGFB1	HFE|TFRC|SLC40A1|HAMP	HFE|TF|TFRC
GO:0051604	protein maturation	GO Biological Processes	3.02849	1.55399	0.25716	7.27433	3.04682	4.41818	12.2669	AKT1|CASP3|CREBBP|MAPK14|CSNK2A1|ENPEP|EP300|MYC|PIGF	FXN|GLRX5|AHSP|ISCA1|HJV	A1BG|APOH|B2M|C3|CLU|FGA|FGB|FGG|HP|HPR|PLG|HJV
GO:0043254	regulation of protein-containing complex assembly	GO Biological Processes	2.91885	7.54964	0.705534	0.501375	7.17263	5.85055	5.41463	BAK1|BAX|BID|BIK|CDH5|EP300|GSK3B|RAF1|RB1|SRC|TGFB1|TP53|HRK|BCL2L11|BBC3|BMF	DMTN|SPTA1|SPTB|TFRC|SPTBN5	APOE|CLU|HRG|TFRC
GO:0009636	response to toxic substance	GO Biological Processes	2.84504	2.44666	2.71823	3.37023	5.45418	12.2026	14.1167	BAK1|BAX|BCL2|CCNB1|CDK1|FOS|TP53INP1	ALAS1|FECH|HBA1|HBA2|HBB|SLC39A8	A1BG|ALB|AMBP|APOE|CP|HP
GO:0098802	plasma membrane signaling receptor complex	GO Cellular Components	2.83708	3.20862	0.387562	4.91505	5.42072	6.28845	14.5497	BMPR1B|CD4|ERBB2|ERBB3|GRIN2A|IL6|IL6R|JAK2|TRAF6	HFE|TFR2|TFRC|HJV	B2M|BMPR1A|BMPR1B|HFE|TF|TFR2|TFRC|HJV
GO:0030509	BMP signaling pathway	GO Biological Processes	2.37917	1.96522	2.31381	2.85848	8.92503	23.2958	26.9501	BMPR1B|SMAD4|POU5F1|MAPK3	HFE|HJV|ERFE|TMPRSS6	BMPR1A|BMPR1B|HFE|HJV
GO:0071773	cellular response to BMP stimulus	GO Biological Processes	2.15918	1.74659	2.09904	2.6319	7.70003	20.0984	23.2511	BMPR1B|SMAD4|POU5F1|MAPK3	HFE|HJV|ERFE|TMPRSS6	BMPR1A|BMPR1B|HFE|HJV
GO:0071772	response to BMP	GO Biological Processes	2.15918	1.74659	2.09904	2.6319	7.70003	20.0984	23.2511	BMPR1B|SMAD4|POU5F1|MAPK3	HFE|HJV|ERFE|TMPRSS6	BMPR1A|BMPR1B|HFE|HJV
GO:0051129	negative regulation of cellular component organization	GO Biological Processes	2.0905	4.0157	0.454398	1.80141	3.98008	4.15547	5.60853	AKT1|BAK1|BCL2L1|CDH5|EP300|GSK3B|LIF|SMAD4|PIK3CA|PIK3R1|PTEN|RAF1|SRC|TGFB1|TP53	DMTN|FXN|SPTA1|SPTB|TFRC|SPTBN5	APOA1|APOA2|APOE|B2M|CLU|HRG|TFRC
GO:0071248	cellular response to metal ion	GO Biological Processes	1.5079	1.59868	1.19397	1.73104	5.27824	11.0217	12.7506	AKT1|CCNB1|FOS|JUN|KCNA1	HFE|TFR2|SLC25A39|SLC39A8	B2M|HFE|TF|TFR2
GO:0048471	perinuclear region of cytoplasm	GO Cellular Components	1.24431	2.86842	0.45544	0.409066	3.45407	4.1611	4.01152	BCL3|CTNNB1|EGFR|ERBB2|MX1|MYC|PIK3CA|PIK3R1|SET|SRC|STAT1|TRAF6|PRKRA	DMTN|HFE|SLC11A2|TFRC|HEPH|FBXL5	CLU|GAPDH|HFE|TF|TFRC
